# Supplementary material for: Global distribution, antimicrobial resistance, and virulence factors of Staphylococcus epidermidis revealed through population genomics
Source: BMC Genomics. 2026 May 14;27:598. doi: 10.1186/s12864-026-12922-5 (PMC13343668; doi:10.1186/s12864-026-12922-5)
Supplement: Supplementary file 1 — Supplementary Material 1. [file 12864_2026_12922_MOESM1_ESM.xlsx]

## Sheet: Table S1 94 Staphylococcus epid
Strains	bioProject	biosample	isolation source	collection_date	ANI	ST	allele_1	allele_2	allele_3	allele_4	allele_5	allele_6	allele_7
Se.25.3	PRJCA054181	SAMC6319696	Drainage fluid	2024	99.4893	235	arcC(31)	aroE(1)	gtr(1)	mutS(2)	pyrR(2)	tpiA(1)	yqiL(1)
Se.25.4	PRJCA054181	SAMC6319697	Blood	2024	99.3973	636	arcC(1)	aroE(1)	gtr(1)	mutS(1)	pyrR(2)	tpiA(1)	yqiL(7)
Se.24.1	PRJCA054181	SAMC6319698	Cerebrospinal fluid	2023	97.2028	130	arcC(1)	aroE(1)	gtr(1)	mutS(2)	pyrR(1)	tpiA(1)	yqiL(1)
Se.24.3	PRJCA054181	SAMC6319699	Urine	2023	99.6062	Untypeable	arcC(-)	aroE(1)	gtr(1)	mutS(1)	pyrR(2)	tpiA(1)	yqiL(1)
Se.24.4	PRJCA054181	SAMC6319700	Secretion	2023	99.653	59	arcC(2)	aroE(1)	gtr(1)	mutS(1)	pyrR(2)	tpiA(1)	yqiL(1)
Se.24.5	PRJCA054181	SAMC6319701	Urine	2023	99.4781	307	arcC(2)	aroE(1)	gtr(3)	mutS(2)	pyrR(4)	tpiA(1)	yqiL(7)
Se.24.7	PRJCA054181	SAMC6319702	Pleural effusion	2023	99.5317	210	arcC(1)	aroE(1)	gtr(1)	mutS(2)	pyrR(2)	tpiA(1)	yqiL(25)
Se.24.8	PRJCA054181	SAMC6319703	Secretion	2023	99.4614	NA	arcC(31)	aroE(1)	gtr(2)	mutS(1)	pyrR(2)	tpiA(16)	yqiL(61)
Se.24.9	PRJCA054181	SAMC6319704	Secretion	2023	99.5098	1077	arcC(1)	aroE(1)	gtr(2)	mutS(6)	pyrR(2)	tpiA(16)	yqiL(61)
Se.24.10	PRJCA054181	SAMC6319705	Blood	2023	97.2028	719	arcC(1)	aroE(62)	gtr(9)	mutS(5)	pyrR(6)	tpiA(5)	yqiL(8)
Se.23.3	PRJCA054181	SAMC6319706	Blood	2021	99.4917	59	arcC(2)	aroE(1)	gtr(1)	mutS(1)	pyrR(2)	tpiA(1)	yqiL(1)
Se.23.4	PRJCA054181	SAMC6319707	Blood	2021	96.9547	337	arcC(32)	aroE(48)	gtr(10)	mutS(9)	pyrR(10)	tpiA(16)	yqiL(31)
Se.23.5	PRJCA054181	SAMC6319708	Urine	2021	99.5203	46	arcC(1)	aroE(1)	gtr(1)	mutS(2)	pyrR(2)	tpiA(1)	yqiL(7)
Se.23.6	PRJCA054181	SAMC6319709	Blood	2021	99.2173	10	arcC(1)	aroE(1)	gtr(1)	mutS(1)	pyrR(3)	tpiA(1)	yqiL(1)
Se.23.7	PRJCA054181	SAMC6319710	Pleural effusion	2021	96.9141	788	arcC(19)	aroE(3)	gtr(9)	mutS(32)	pyrR(8)	tpiA(22)	yqiL(12)
Se.23.9	PRJCA054181	SAMC6319711	Blood	2021	96.865	766	arcC(12)	aroE(48)	gtr(5)	mutS(5)	pyrR(10)	tpiA(16)	yqiL(21)
Se.23.10	PRJCA054181	SAMC6319712	Pleural effusion	2021	99.5555	7	arcC(1)	aroE(1)	gtr(1)	mutS(2)	pyrR(4)	tpiA(1)	yqiL(1)
Se.23.11	PRJCA054181	SAMC6319713	Secretion	2021	99.3855	NA	arcC(31)	aroE(1)	gtr(1)	mutS(2)	pyrR(1)	tpiA(1)	yqiL(1)
Se.23.13	PRJCA054181	SAMC6319714	Drainage fluid	2021	99.5281	59	arcC(2)	aroE(1)	gtr(1)	mutS(1)	pyrR(2)	tpiA(1)	yqiL(1)
Se.22.1	PRJCA054181	SAMC6319715	Secretion	2021	99.5432	59	arcC(2)	aroE(1)	gtr(1)	mutS(1)	pyrR(2)	tpiA(1)	yqiL(1)
Se.22.2	PRJCA054181	SAMC6319716	Secretion	2021	99.4163	89	arcC(1)	aroE(1)	gtr(2)	mutS(1)	pyrR(2)	tpiA(1)	yqiL(1)
Se.22.3	PRJCA054181	SAMC6319717	Blood	2021	99.4982	17	arcC(1)	aroE(1)	gtr(6)	mutS(2)	pyrR(2)	tpiA(1)	yqiL(1)
Se.22.4	PRJCA054181	SAMC6319718	Secretion	2021	99.3684	173	arcC(1)	aroE(6)	gtr(6)	mutS(1)	pyrR(2)	tpiA(1)	yqiL(10)
Se.22.5	PRJCA054181	SAMC6319719	Ascitic fluid	2021	99.3459	NA	arcC(2)	aroE(1)	gtr(2)	mutS(6)	pyrR(2)	tpiA(16)	yqiL(61)
Se.22.6	PRJCA054181	SAMC6319720	Puncture fluid	2021	99.5207	235	arcC(31)	aroE(1)	gtr(1)	mutS(2)	pyrR(2)	tpiA(1)	yqiL(1)
Se.22.7	PRJCA054181	SAMC6319721	Drainage fluid	2021	99.4903	NA	arcC(31)	aroE(1)	gtr(2)	mutS(2)	pyrR(2)	tpiA(1)	yqiL(1)
Se.22.8	PRJCA054181	SAMC6319722	Pus	2021	99.4967	235	arcC(31)	aroE(1)	gtr(1)	mutS(2)	pyrR(2)	tpiA(1)	yqiL(1)
Se.22.9	PRJCA054181	SAMC6319723	Blood	2021	99.1223	454	arcC(1)	aroE(1)	gtr(2)	mutS(1)	pyrR(2)	tpiA(1)	yqiL(8)
Se.22.10	PRJCA054181	SAMC6319724	Pleural effusion	2021	99.5432	59	arcC(2)	aroE(1)	gtr(1)	mutS(1)	pyrR(2)	tpiA(1)	yqiL(1)
Se.22.11	PRJCA054181	SAMC6319725	Blood	2021	99.2799	251	arcC(1)	aroE(1)	gtr(6)	mutS(1)	pyrR(2)	tpiA(1)	yqiL(1)
Se.22.12	PRJCA054181	SAMC6319726	Blood	2021	99.4956	5	arcC(1)	aroE(1)	gtr(1)	mutS(2)	pyrR(2)	tpiA(1)	yqiL(1)
Se.22.14	PRJCA054181	SAMC6319727	Pleural effusion	2021	99.5852	210	arcC(1)	aroE(1)	gtr(1)	mutS(2)	pyrR(2)	tpiA(1)	yqiL(25)
Se.21.1	PRJCA054181	SAMC6319728	Drainage fluid	2021	99.3589	204	arcC(2)	aroE(1)	gtr(2)	mutS(6)	pyrR(2)	tpiA(1)	yqiL(7)
Se.21.3	PRJCA054181	SAMC6319729	Urine	2021	99.4872	5	arcC(1)	aroE(1)	gtr(1)	mutS(2)	pyrR(2)	tpiA(1)	yqiL(1)
Se.21.4	PRJCA054181	SAMC6319730	Urine	2021	99.5104	297	arcC(1)	aroE(2)	gtr(2)	mutS(2)	pyrR(2)	tpiA(1)	yqiL(3)
Se.21.5	PRJCA054181	SAMC6319731	Urine	2021	99.5294	210	arcC(1)	aroE(1)	gtr(1)	mutS(2)	pyrR(2)	tpiA(1)	yqiL(25)
Se.21.6	PRJCA054181	SAMC6319732	Puncture fluid	2021	99.4174	73	arcC(1)	aroE(5)	gtr(2)	mutS(6)	pyrR(2)	tpiA(1)	yqiL(6)
Se.21.7	PRJCA054181	SAMC6319733	Blood	2021	99.4205	89	arcC(1)	aroE(1)	gtr(2)	mutS(1)	pyrR(2)	tpiA(1)	yqiL(1)
Se.21.8	PRJCA054181	SAMC6319734	Urine	2021	99.5428	5	arcC(1)	aroE(1)	gtr(1)	mutS(2)	pyrR(2)	tpiA(1)	yqiL(1)
Se.21.9	PRJCA054181	SAMC6319735	Drainage fluid	2021	99.3517	218	arcC(1)	aroE(1)	gtr(2)	mutS(6)	pyrR(2)	tpiA(16)	yqiL(1)
Se.21.11	PRJCA054181	SAMC6319736	Blood	2021	99.5593	5	arcC(1)	aroE(1)	gtr(1)	mutS(2)	pyrR(2)	tpiA(1)	yqiL(1)
Se.21.13	PRJCA054181	SAMC6319737	Blood	2021	99.5526	5	arcC(1)	aroE(1)	gtr(1)	mutS(2)	pyrR(2)	tpiA(1)	yqiL(1)
Se.21.14	PRJCA054181	SAMC6319738	Blood	2021	99.5817	59	arcC(2)	aroE(1)	gtr(1)	mutS(1)	pyrR(2)	tpiA(1)	yqiL(1)
Se.21.15	PRJCA054181	SAMC6319739	Drainage fluid	2021	99.5277	210	arcC(1)	aroE(1)	gtr(1)	mutS(2)	pyrR(2)	tpiA(1)	yqiL(25)
Se.21.17	PRJCA054181	SAMC6319740	Drainage fluid	2021	99.4246	17	arcC(1)	aroE(1)	gtr(6)	mutS(2)	pyrR(2)	tpiA(1)	yqiL(1)
Se.21.18	PRJCA054181	SAMC6319741	Pleural effusion	2021	96.9628	1115	arcC(65)	aroE(48)	gtr(5)	mutS(5)	pyrR(8)	tpiA(22)	yqiL(11)
Se.21.19	PRJCA054181	SAMC6319742	Blood	2021	99.3298	2	arcC(7)	aroE(1)	gtr(2)	mutS(2)	pyrR(4)	tpiA(1)	yqiL(1)
Se.21.20	PRJCA054181	SAMC6319743	Drainage fluid	2021	99.2876	2	arcC(7)	aroE(1)	gtr(2)	mutS(2)	pyrR(4)	tpiA(1)	yqiL(1)
Se.21.21	PRJCA054181	SAMC6319744	Blood	2021	99.4442	130	arcC(1)	aroE(1)	gtr(1)	mutS(2)	pyrR(1)	tpiA(1)	yqiL(1)
Se.21.22	PRJCA054181	SAMC6319745	Rubber gloves	2021	98.1739	673	arcC(8)	aroE(24)	gtr(12)	mutS(23)	pyrR(49)	tpiA(46)	yqiL(58)
Se.21.23	PRJCA054181	SAMC6319746	Blood	2021	99.5779	NA	arcC(1)	aroE(1)	gtr(1)	mutS(1)	pyrR(2)	tpiA(16)	yqiL(1)
Se.21.24	PRJCA054181	SAMC6319747	Blood	2021	99.534	5	arcC(1)	aroE(1)	gtr(1)	mutS(2)	pyrR(2)	tpiA(1)	yqiL(1)
Se.20.1	PRJCA054181	SAMC6319748	Blood	2020	99.4347	234	arcC(31)	aroE(1)	gtr(1)	mutS(6)	pyrR(2)	tpiA(1)	yqiL(1)
Se.20.2	PRJCA054181	SAMC6319749	Blood	2020	99.5637	5	arcC(1)	aroE(1)	gtr(1)	mutS(2)	pyrR(2)	tpiA(1)	yqiL(1)
Se.20.3	PRJCA054181	SAMC6319750	Secretion	2020	99.4445	59	arcC(2)	aroE(1)	gtr(1)	mutS(1)	pyrR(2)	tpiA(1)	yqiL(1)
Se.20.4	PRJCA054181	SAMC6319751	Pleural effusion	2020	99.447	NA	arcC(31)	aroE(1)	gtr(2)	mutS(2)	pyrR(2)	tpiA(1)	yqiL(1)
Se.20.5	PRJCA054181	SAMC6319752	Drainage fluid	2020	96.9885	766	arcC(12)	aroE(48)	gtr(5)	mutS(5)	pyrR(10)	tpiA(16)	yqiL(21)
Se.20.6	PRJCA054181	SAMC6319753	Blood	2020	99.454	210	arcC(1)	aroE(1)	gtr(1)	mutS(2)	pyrR(2)	tpiA(1)	yqiL(25)
Se.20.8	PRJCA054181	SAMC6319754	Cerebrospinal fluid	2020	99.4966	6	arcC(1)	aroE(1)	gtr(2)	mutS(2)	pyrR(2)	tpiA(1)	yqiL(1)
Se.20.9	PRJCA054181	SAMC6319755	Pleural effusion	2021	99.493	59	arcC(2)	aroE(1)	gtr(1)	mutS(1)	pyrR(2)	tpiA(1)	yqiL(1)
Se.19.1	PRJCA054181	SAMC6319756	Urine	2018	99.41	233	arcC(31)	aroE(1)	gtr(1)	mutS(1)	pyrR(2)	tpiA(1)	yqiL(1)
Se.19.2	PRJCA054181	SAMC6319757	Cerebrospinal fluid	2018	99.5501	59	arcC(2)	aroE(1)	gtr(1)	mutS(1)	pyrR(2)	tpiA(1)	yqiL(1)
Se.18.1	PRJCA054181	SAMC6319758	Secretion	2017	96.9709	337	arcC(32)	aroE(48)	gtr(10)	mutS(9)	pyrR(10)	tpiA(16)	yqiL(31)
Se.18.2	PRJCA054181	SAMC6319759	Ascitic fluid	2017	96.8912	NA	arcC(72)	aroE(48)	gtr(16)	mutS(5)	pyrR(63)	tpiA(19)	yqiL(21)
Se.18.3	PRJCA054181	SAMC6319760	Cerebrospinal fluid	2017	97.0294	337	arcC(32)	aroE(48)	gtr(10)	mutS(9)	pyrR(10)	tpiA(16)	yqiL(31)
Se.17.2	PRJCA054181	SAMC6319761	Urine	2017	99.3379	235	arcC(31)	aroE(1)	gtr(1)	mutS(2)	pyrR(2)	tpiA(1)	yqiL(1)
Se.17.3	PRJCA054181	SAMC6319762	Pus	2017	99.4397	5	arcC(1)	aroE(1)	gtr(1)	mutS(2)	pyrR(2)	tpiA(1)	yqiL(1)
Se.17.4	PRJCA054181	SAMC6319763	Pleural effusion	2017	99.4595	35	arcC(2)	aroE(1)	gtr(2)	mutS(2)	pyrR(4)	tpiA(1)	yqiL(1)
Se.17.5	PRJCA054181	SAMC6319764	Secretion	2017	99.4218	5	arcC(1)	aroE(1)	gtr(1)	mutS(2)	pyrR(2)	tpiA(1)	yqiL(1)
Se.17.7	PRJCA054181	SAMC6319765	Secretion	2017	99.3669	NA	arcC(2)	aroE(1)	gtr(2)	mutS(6)	pyrR(2)	tpiA(16)	yqiL(7)
Se.17.8	PRJCA054181	SAMC6319766	Pus	2017	99.4402	844	arcC(31)	aroE(1)	gtr(1)	mutS(2)	pyrR(2)	tpiA(1)	yqiL(25)
Se.17.9	PRJCA054181	SAMC6319767	Throat swab	2017	99.4884	355	arcC(2)	aroE(1)	gtr(6)	mutS(6)	pyrR(2)	tpiA(1)	yqiL(7)
Se.17.10	PRJCA054181	SAMC6319768	Drainage fluid	2017	99.354	251	arcC(1)	aroE(1)	gtr(6)	mutS(1)	pyrR(2)	tpiA(1)	yqiL(1)
Se.17.11	PRJCA054181	SAMC6319769	Cerebrospinal fluid	2017	99.5615	59	arcC(2)	aroE(1)	gtr(1)	mutS(1)	pyrR(2)	tpiA(1)	yqiL(1)
Se.17.12	PRJCA054181	SAMC6319770	Urine	2017	99.3632	152	arcC(1)	aroE(1)	gtr(2)	mutS(6)	pyrR(2)	tpiA(1)	yqiL(1)
Se.17.13	PRJCA054181	SAMC6319771	Pleural effusion	2017	99.3242	251	arcC(1)	aroE(1)	gtr(6)	mutS(1)	pyrR(2)	tpiA(1)	yqiL(1)
Se.17.14	PRJCA054181	SAMC6319772	Ascitic fluid	2017	96.945	325	arcC(12)	aroE(29)	gtr(9)	mutS(8)	pyrR(6)	tpiA(5)	yqiL(27)
Se.17.15	PRJCA054181	SAMC6319773	Cerebrospinal fluid	2017	99.4457	22	arcC(7)	aroE(1)	gtr(2)	mutS(2)	pyrR(4)	tpiA(7)	yqiL(1)
Se.17.16	PRJCA054181	SAMC6319774	Secretion	2017	96.9053	1106	arcC(12)	aroE(44)	gtr(5)	mutS(5)	pyrR(71)	tpiA(4)	yqiL(11)
Se.17.17	PRJCA054181	SAMC6319775	Secretion	2017	99.4616	NA	arcC(1)	aroE(1)	gtr(30)	mutS(1)	pyrR(2)	tpiA(1)	yqiL(1)
Se.17.18	PRJCA054181	SAMC6319776	Urine	2017	99.4847	210	arcC(1)	aroE(1)	gtr(1)	mutS(2)	pyrR(2)	tpiA(1)	yqiL(25)
Se.17.19	PRJCA054181	SAMC6319777	Secretion	2017	99.5365	844	arcC(31)	aroE(1)	gtr(1)	mutS(2)	pyrR(2)	tpiA(1)	yqiL(25)
Se.17.20	PRJCA054181	SAMC6319778	Prostatic fluid	2017	99.3379	20	arcC(1)	aroE(1)	gtr(2)	mutS(2)	pyrR(1)	tpiA(1)	yqiL(3)
Se.17.21	PRJCA054181	SAMC6319779	Secretion	2017	99.4849	179	arcC(1)	aroE(2)	gtr(2)	mutS(2)	pyrR(1)	tpiA(1)	yqiL(1)
Se.17.22	PRJCA054181	SAMC6319780	Pleural effusion	2017	99.4394	210	arcC(1)	aroE(1)	gtr(1)	mutS(2)	pyrR(2)	tpiA(1)	yqiL(25)
Se.17.23	PRJCA054181	SAMC6319781	Urine	2017	99.605	59	arcC(2)	aroE(1)	gtr(1)	mutS(1)	pyrR(2)	tpiA(1)	yqiL(1)
Se.17.24	PRJCA054181	SAMC6319782	Secretion	2017	96.9801	702	arcC(28)	aroE(16)	gtr(5)	mutS(5)	pyrR(8)	tpiA(22)	yqiL(12)
Se.17.25	PRJCA054181	SAMC6319783	Secretion	2017	99.4501	173	arcC(1)	aroE(6)	gtr(6)	mutS(1)	pyrR(2)	tpiA(1)	yqiL(10)
Se.17.26	PRJCA054181	SAMC6319784	Secretion	2017	99.4719	179	arcC(1)	aroE(2)	gtr(2)	mutS(2)	pyrR(1)	tpiA(1)	yqiL(1)
Se.17.27	PRJCA054181	SAMC6319785	Urine	2017	99.4898	1002	arcC(1)	aroE(1)	gtr(6)	mutS(2)	pyrR(2)	tpiA(1)	yqiL(7)
Se.17.28	PRJCA054181	SAMC6319786	Blood	2017	96.9434	836	arcC(72)	aroE(48)	gtr(16)	mutS(5)	pyrR(63)	tpiA(19)	yqiL(11)
Se.17.29	PRJCA054181	SAMC6319787	Urine	2017	99.4042	234	arcC(31)	aroE(1)	gtr(1)	mutS(6)	pyrR(2)	tpiA(1)	yqiL(1)
Se.17.40	PRJCA054181	SAMC6319788	Blood	2017	99.4595	119	arcC(1)	aroE(1)	gtr(1)	mutS(1)	pyrR(2)	tpiA(1)	yqiL(8)
Se.17.41	PRJCA054181	SAMC6319789	Cerebrospinal fluid	2017	97.1016	230	arcC(3)	aroE(29)	gtr(5)	mutS(5)	pyrR(3)	tpiA(4)	yqiL(11)
NA indicates that an ST could not be assigned due to novel alleles/allelic profiles or locus absence.
