# Supplementary material for: Global distribution, antimicrobial resistance, and virulence factors of Staphylococcus epidermidis revealed through population genomics
Source: BMC Genomics. 2026 May 14;27:598. doi: 10.1186/s12864-026-12922-5 (PMC13343668; doi:10.1186/s12864-026-12922-5)
Supplement: Supplementary file 2 — Supplementary Material 2. [file 12864_2026_12922_MOESM2_ESM.xlsx]

## Sheet: 1836 curated S. epidermidis
Genome	data source	biosample	ANI	phylogroup	completeness	contamination	MLST	Source	Isolation source	Year	Continent	Country
Se.25.3	this study	SAMC6319696	99.4893	2	99.81	0	235	Homo sapiens	Drainage fluid	2024	Asia	China
Se.25.4	this study	SAMC6319697	99.3973	2	99.81	0	636	Homo sapiens	Blood	2024	Asia	China
Se.24.1	this study	SAMC6319698	97.2028	2	99.81	0	130	Homo sapiens	Cerebrospinal fluid	2023	Asia	China
Se.24.3	this study	SAMC6319699	99.6062	2	98.13	0	NA	Homo sapiens	Urine	2023	Asia	China
Se.24.4	this study	SAMC6319700	99.653	2	99.81	0	59	Homo sapiens	Secretion	2023	Asia	China
Se.24.5	this study	SAMC6319701	99.4781	2	99.81	0.28	307	Homo sapiens	Urine	2023	Asia	China
Se.24.7	this study	SAMC6319702	99.5317	2	99.81	0	210	Homo sapiens	Pleural effusion	2023	Asia	China
Se.24.8	this study	SAMC6319703	99.4614	2	99.81	0	NA	Homo sapiens	Secretion	2023	Asia	China
Se.24.9	this study	SAMC6319704	99.5098	2	99.81	0	1077	Homo sapiens	Secretion	2023	Asia	China
Se.24.10	this study	SAMC6319705	97.2028	3	99.67	0.02	719	Homo sapiens	Blood	2023	Asia	China
Se.23.3	this study	SAMC6319706	99.4917	2	99.81	0	59	Homo sapiens	Blood	2021	Asia	China
Se.23.4	this study	SAMC6319707	96.9547	3	99.67	0.09	337	Homo sapiens	Blood	2021	Asia	China
Se.23.5	this study	SAMC6319708	99.5203	2	99.81	0	46	Homo sapiens	Urine	2021	Asia	China
Se.23.6	this study	SAMC6319709	99.2173	2	99.81	0	10	Homo sapiens	Blood	2021	Asia	China
Se.23.7	this study	SAMC6319710	96.9141	3	99.67	0	788	Homo sapiens	Pleural effusion	2021	Asia	China
Se.23.9	this study	SAMC6319711	96.865	3	99.67	0.09	766	Homo sapiens	Blood	2021	Asia	China
Se.23.10	this study	SAMC6319712	99.5555	2	99.81	0	7	Unknown	Pleural effusion	Unknown	Asia	China
Se.23.11	this study	SAMC6319713	99.3855	2	99.81	0.28	NA	Homo sapiens	Secretion	2021	Asia	China
Se.23.13	this study	SAMC6319714	99.5281	2	99.81	0.06	59	Homo sapiens	Drainage fluid	2021	Asia	China
Se.22.1	this study	SAMC6319715	99.5432	2	99.81	0	59	Homo sapiens	Secretion	2021	Asia	China
Se.22.2	this study	SAMC6319716	99.4163	2	99.81	0	89	Homo sapiens	Secretion	2021	Asia	China
Se.22.3	this study	SAMC6319717	99.4982	2	99.81	0	17	Homo sapiens	Blood	2021	Asia	China
Se.22.4	this study	SAMC6319718	99.3684	2	99.81	0	173	Homo sapiens	Secretion	2021	Asia	China
Se.22.5	this study	SAMC6319719	99.3459	2	99.81	0.56	NA	Homo sapiens	Ascitic fluid	2021	Asia	China
Se.22.6	this study	SAMC6319720	99.5207	2	99.81	0	235	Homo sapiens	Puncture fluid	2021	Asia	China
Se.22.7	this study	SAMC6319721	99.4903	2	99.81	0	NA	Homo sapiens	Drainage fluid	2021	Asia	China
Se.22.8	this study	SAMC6319722	99.4967	2	99.81	0	235	Homo sapiens	Pus	2021	Asia	China
Se.22.9	this study	SAMC6319723	99.1223	2	99.81	0.13	454	Homo sapiens	Blood	2021	Asia	China
Se.22.10	this study	SAMC6319724	99.5432	2	99.81	0	59	Homo sapiens	Pleural effusion	2021	Asia	China
Se.22.11	this study	SAMC6319725	99.2799	2	99.81	0	251	Homo sapiens	Blood	2021	Asia	China
Se.22.12	this study	SAMC6319726	99.4956	2	99.81	0	5	Homo sapiens	Blood	2021	Asia	China
Se.22.14	this study	SAMC6319727	99.5852	2	99.81	0	210	Homo sapiens	Pleural effusion	2021	Asia	China
Se.21.1	this study	SAMC6319728	99.3589	2	99.81	0.56	204	Homo sapiens	Drainage fluid	2021	Asia	China
Se.21.3	this study	SAMC6319729	99.4872	2	99.81	0	5	Homo sapiens	Urine	2021	Asia	China
Se.21.4	this study	SAMC6319730	99.5104	2	99.81	0	297	Homo sapiens	Urine	2021	Asia	China
Se.21.5	this study	SAMC6319731	99.5294	2	99.81	0	210	Homo sapiens	Urine	2021	Asia	China
Se.21.6	this study	SAMC6319732	99.4174	2	99.67	0.28	73	Homo sapiens	Puncture fluid	2021	Asia	China
Se.21.7	this study	SAMC6319733	99.4205	2	99.81	0	89	Homo sapiens	Blood	2021	Asia	China
Se.21.8	this study	SAMC6319734	99.5428	2	99.81	0	5	Homo sapiens	Urine	2021	Asia	China
Se.21.9	this study	SAMC6319735	99.3517	2	99.81	0	218	Homo sapiens	Drainage fluid	2021	Asia	China
Se.21.11	this study	SAMC6319736	99.5593	2	99.81	0	5	Homo sapiens	Blood	2021	Asia	China
Se.21.13	this study	SAMC6319737	99.5526	2	99.81	0	5	Homo sapiens	Blood	2021	Asia	China
Se.21.14	this study	SAMC6319738	99.5817	2	99.81	0	59	Homo sapiens	Blood	2021	Asia	China
Se.21.15	this study	SAMC6319739	99.5277	2	99.81	0	210	Homo sapiens	Drainage fluid	2021	Asia	China
Se.21.17	this study	SAMC6319740	99.4246	2	99.81	0	17	Homo sapiens	Drainage fluid	2021	Asia	China
Se.21.18	this study	SAMC6319741	96.9628	3	99.67	0	1115	Homo sapiens	Pleural effusion	2021	Asia	China
Se.21.19	this study	SAMC6319742	99.3298	1	99.81	0	2	Homo sapiens	Blood	2021	Asia	China
Se.21.20	this study	SAMC6319743	99.2876	1	99.81	0	2	Homo sapiens	Drainage fluid	2021	Asia	China
Se.21.21	this study	SAMC6319744	99.4442	2	99.81	0	130	Homo sapiens	Blood	2021	Asia	China
Se.21.22	this study	SAMC6319745	98.1739	4	99.67	0.5	673	Homo sapiens	Rubber gloves	2021	Asia	China
Se.21.23	this study	SAMC6319746	99.5779	2	99.81	0	NA	Homo sapiens	Blood	2021	Asia	China
Se.21.24	this study	SAMC6319747	99.534	2	99.81	0	5	Homo sapiens	Blood	2021	Asia	China
Se.20.1	this study	SAMC6319748	99.4347	2	99.81	0	234	Homo sapiens	Blood	2020	Asia	China
Se.20.2	this study	SAMC6319749	99.5637	2	99.81	0	5	Homo sapiens	Blood	2020	Asia	China
Se.20.3	this study	SAMC6319750	99.4445	2	99.81	0.59	59	Homo sapiens	Secretion	2020	Asia	China
Se.20.4	this study	SAMC6319751	99.447	2	99.81	0.08	NA	Homo sapiens	Pleural effusion	2020	Asia	China
Se.20.5	this study	SAMC6319752	96.9885	3	99.67	0.56	766	Homo sapiens	Drainage fluid	2020	Asia	China
Se.20.6	this study	SAMC6319753	99.454	2	99.81	1.24	210	Homo sapiens	Blood	2020	Asia	China
Se.20.8	this study	SAMC6319754	99.4966	2	99.7	0	6	Homo sapiens	Cerebrospinal fluid	2020	Asia	China
Se.20.9	this study	SAMC6319755	99.493	2	99.81	0	59	Homo sapiens	Pleural effusion	2021	Asia	China
Se.19.1	this study	SAMC6319756	99.41	2	99.81	0	233	Homo sapiens	Urine	2018	Asia	China
Se.19.2	this study	SAMC6319757	99.5501	2	99.81	0	59	Homo sapiens	Cerebrospinal fluid	2018	Asia	China
Se.18.1	this study	SAMC6319758	96.9709	3	99.67	0	337	Homo sapiens	Secretion	2017	Asia	China
Se.18.2	this study	SAMC6319759	96.8912	3	99.81	0.3	NA	Homo sapiens	Ascitic fluid	2017	Asia	China
Se.18.3	this study	SAMC6319760	97.0294	3	99.67	0	337	Homo sapiens	Cerebrospinal fluid	2017	Asia	China
Se.17.2	this study	SAMC6319761	99.3379	2	99.81	0	235	Homo sapiens	Urine	2017	Asia	China
Se.17.3	this study	SAMC6319762	99.4397	2	99.81	0.06	5	Homo sapiens	Pus	2017	Asia	China
Se.17.4	this study	SAMC6319763	99.4595	2	99.81	0.06	35	Homo sapiens	Pleural effusion	2017	Asia	China
Se.17.5	this study	SAMC6319764	99.4218	2	99.81	0.06	5	Homo sapiens	Secretion	2017	Asia	China
Se.17.7	this study	SAMC6319765	99.3669	2	99.81	0	NA	Homo sapiens	Secretion	2017	Asia	China
Se.17.8	this study	SAMC6319766	99.4402	2	99.81	0.02	844	Homo sapiens	Pus	2017	Asia	China
Se.17.9	this study	SAMC6319767	99.4884	2	99.81	0	355	Homo sapiens	Throat swab	2017	Asia	China
Se.17.10	this study	SAMC6319768	99.354	2	99.81	0	251	Homo sapiens	Drainage fluid	2017	Asia	China
Se.17.11	this study	SAMC6319769	99.5615	2	99.81	0	59	Homo sapiens	Cerebrospinal fluid	2017	Asia	China
Se.17.12	this study	SAMC6319770	99.3632	2	99.7	0	152	Homo sapiens	Urine	2017	Asia	China
Se.17.13	this study	SAMC6319771	99.3242	2	99.81	0	251	Homo sapiens	Pleural effusion	2017	Asia	China
Se.17.14	this study	SAMC6319772	96.945	3	99.67	0	325	Homo sapiens	Ascitic fluid	2017	Asia	China
Se.17.15	this study	SAMC6319773	99.4457	2	99.81	0.09	22	Homo sapiens	Cerebrospinal fluid	2017	Asia	China
Se.17.16	this study	SAMC6319774	96.9053	3	99.67	0	1106	Homo sapiens	Secretion	2017	Asia	China
Se.17.17	this study	SAMC6319775	99.4616	2	99.81	0.02	NA	Homo sapiens	Secretion	2017	Asia	China
Se.17.18	this study	SAMC6319776	99.4847	2	99.81	0.04	210	Homo sapiens	Urine	2017	Asia	China
Se.17.19	this study	SAMC6319777	99.5365	2	99.81	0	844	Homo sapiens	Secretion	2017	Asia	China
Se.17.20	this study	SAMC6319778	99.3379	2	99.81	0.02	20	Homo sapiens	Prostatic fluid	2017	Asia	China
Se.17.21	this study	SAMC6319779	99.4849	2	99.81	0.19	179	Homo sapiens	Secretion	2017	Asia	China
Se.17.22	this study	SAMC6319780	99.4394	2	99.81	0.09	210	Homo sapiens	Pleural effusion	2017	Asia	China
Se.17.23	this study	SAMC6319781	99.605	2	99.81	0	59	Homo sapiens	Urine	2017	Asia	China
Se.17.24	this study	SAMC6319782	96.9801	3	99.67	0.43	702	Homo sapiens	Secretion	2017	Asia	China
Se.17.25	this study	SAMC6319783	99.4501	2	99.81	0	173	Homo sapiens	Secretion	2017	Asia	China
Se.17.26	this study	SAMC6319784	99.4719	2	99.81	0	179	Homo sapiens	Secretion	2017	Asia	China
Se.17.27	this study	SAMC6319785	99.4898	2	99.81	0	1002	Homo sapiens	Urine	2017	Asia	China
Se.17.28	this study	SAMC6319786	96.9434	3	99.67	0	836	Homo sapiens	Blood	2017	Asia	China
Se.17.29	this study	SAMC6319787	99.4042	2	99.81	0.02	234	Homo sapiens	Urine	2017	Asia	China
Se.17.40	this study	SAMC6319788	99.4595	2	99.81	0.02	119	Homo sapiens	Blood	2017	Asia	China
Se.17.41	this study	SAMC6319789	97.1016	3	99.67	0	230	Homo sapiens	Cerebrospinal fluid	2017	Asia	China
GCF_000247025.1_ASM24702v2	NCBI	SAMN00116890	99.0954	2	99.81	0.18	23	Unknown	Unknown	Unknown	Unknown	Unknown
GCF_000247065.1_ASM24706v2	NCBI	SAMN00117466	99.505	2	99.81	0.3	22	Unknown	Unknown	Unknown	Unknown	Unknown
GCF_000418125.2_CIM28_v2	NCBI	SAMN02470523	96.718	3	99.67	2.58	702	Animal	skin	Unknown	Unknown	Unknown
GCF_000418145.2_WI05_v2	NCBI	SAMN02470528	96.7914	3	99.65	0.34	702	Animal	skin	2012	Europe	Germany
GCF_000418185.2_MC16_v2	NCBI	SAMN02470521	96.9329	3	99.67	0.36	702	Animal	skin	Unknown	Unknown	Unknown
GCF_000418205.2_MC19_v2	NCBI	SAMN02470516	96.8756	3	99.67	0.38	NA	Animal	skin	2013	Europe	Germany
GCF_000443975.1_StaphepE13Av01	NCBI	SAMN02436406	99.6029	2	99.81	0	1014	Unknown	Unknown	Unknown	Unknown	Unknown
GCF_000551165.1_Stap_epid_M0026_V1	NCBI	SAMN02325127	99.4745	2	99.81	0	5	Homo sapiens	blood	2003	North America	USA
GCF_000626815.1_gsevcu014v01	NCBI	SAMN00116879	99.3839	2	99.81	0	2	Unknown	missing	Unknown	Unknown	Unknown
GCF_000627055.1_gsevcu050v01	NCBI	SAMN00116878	99.3774	2	99.81	0	NA	Unknown	missing	Unknown	Unknown	Unknown
GCF_000685135.1_S._epi_ET-024	NCBI	SAMN02688504	99.5458	2	99.81	0	NA	Unknown	endotracheal	2010	Europe	Belgium
GCF_000697805.1_gsevcu111v01	NCBI	SAMN00117446	99.5719	2	99.81	0	327	Unknown	missing	Unknown	Unknown	Unknown
GCF_000697825.1_gsevcu013v01	NCBI	SAMN00117453	99.4053	2	99.81	0	2	Unknown	missing	Unknown	Unknown	Unknown
GCF_000697905.1_gsevcu036v01	NCBI	SAMN00138235	99.4111	2	99.72	0	4	Unknown	missing	Unknown	Unknown	Unknown
GCF_000703025.1_ASM70302v1	NCBI	SAMN02841207	99.4375	2	99.67	0.78	73	Animal	sheep rumen	Unknown	North America	USA
GCF_000705035.1_SE8400	NCBI	SAMN02640611	99.4161	2	99.81	0	114	Homo sapiens	blood culture	1990	Europe	Germany
GCF_000705055.1_SE1057	NCBI	SAMN02640610	99.3661	2	99.81	0	1015	Homo sapiens	central veneous catheter	1990	Europe	Germany
GCF_000705075.1_SE1457	NCBI	SAMN02640609	99.4105	2	99.81	0	86	Homo sapiens	central veneous catheter	1990	Europe	Germany
GCF_000751035.1_PM221	NCBI	SAMEA3139103	99.5302	2	99.7	0	184	Unknown	Unknown	Unknown	Unknown	Unknown
GCF_000759555.1_ASM75955v1	NCBI	SAMN02928813	99.2108	2	99.81	0	1016	Unknown	clinical isolate	Unknown	Unknown	Unknown
GCF_000763625.1_ASM76362v1	NCBI	SAMN02996614	99.4496	1	99.81	0	2	Homo sapiens	sputum	2012	Asia	Malaysia
GCF_000783535.2_ASM78353v2	NCBI	SAMN02934537	99.3775	2	99.81	0.62	69	Homo sapiens	urine	2013	North America	USA
GCF_000934225.1_ASM93422v1	NCBI	SAMN03339004	99.6084	2	98.13	0	NA	Homo sapiens	Unknown	2012	Africa	South Africa
GCF_000966705.1_ASM96670v1	NCBI	SAMN03396260	99.2778	1	99.81	0.19	2	Homo sapiens	blood	2013	Europe	United Kingdom
GCF_000966715.1_ASM96671v1	NCBI	SAMN03396204	96.8422	3	99.67	0	439	Homo sapiens	blood	2013	Europe	United Kingdom
GCF_000966755.1_ASM96675v1	NCBI	SAMN03396287	99.3438	1	99.81	0.28	2	Homo sapiens	blood	2013	Europe	United Kingdom
GCF_000966765.1_ASM96676v1	NCBI	SAMN03396288	99.3493	1	99.81	0.09	2	Homo sapiens	blood	2013	Europe	United Kingdom
GCF_000966775.1_ASM96677v1	NCBI	SAMN03396289	99.3469	1	99.81	0.09	2	Homo sapiens	blood	2013	Europe	United Kingdom
GCF_000966815.1_ASM96681v1	NCBI	SAMN03396286	99.35	1	99.81	0.19	2	Homo sapiens	blood	2013	Europe	United Kingdom
GCF_001061715.1_ASM106171v1	NCBI	SAMN03196961	99.3449	1	99.81	0	2	Homo sapiens	Unknown	Unknown	North America	USA
GCF_001066085.1_ASM106608v1	NCBI	SAMN03197926	99.3843	2	99.81	0	1047	Homo sapiens	Unknown	Unknown	North America	USA
GCF_001068455.1_ASM106845v1	NCBI	SAMN03196971	99.3395	1	99.81	0.66	2	Homo sapiens	Unknown	Unknown	North America	USA
GCF_001068505.1_ASM106850v1	NCBI	SAMN03196990	99.4351	1	99.81	0.02	2	Homo sapiens	Unknown	Unknown	North America	USA
GCF_001068545.1_ASM106854v1	NCBI	SAMN03197020	99.41	2	99.81	0.11	5	Homo sapiens	Unknown	Unknown	North America	USA
GCF_001068575.1_ASM106857v1	NCBI	SAMN03197026	99.5116	1	99.81	0.4	2	Homo sapiens	Unknown	Unknown	North America	USA
GCF_001068585.1_ASM106858v1	NCBI	SAMN03197029	99.2364	2	99.81	0	101	Homo sapiens	Unknown	Unknown	North America	USA
GCF_001068635.1_ASM106863v1	NCBI	SAMN03197050	99.432	1	99.81	0.4	2	Homo sapiens	Unknown	Unknown	North America	USA
GCF_001068755.1_ASM106875v1	NCBI	SAMN03197095	97.504	3	99.67	4.42	723	Homo sapiens	Unknown	Unknown	North America	USA
GCF_001068785.1_ASM106878v1	NCBI	SAMN03197166	99.4913	1	99.81	0.4	2	Homo sapiens	Unknown	Unknown	North America	USA
GCF_001068845.1_ASM106884v1	NCBI	SAMN03197190	99.451	1	99.81	0	2	Homo sapiens	Unknown	Unknown	North America	USA
GCF_001068895.1_ASM106889v1	NCBI	SAMN03197215	99.4395	1	99.81	0.12	2	Homo sapiens	Unknown	Unknown	North America	USA
GCF_001068995.1_ASM106899v1	NCBI	SAMN03197260	99.5312	2	99.81	0.08	17	Homo sapiens	Unknown	Unknown	North America	USA
GCF_001069075.1_ASM106907v1	NCBI	SAMN03196982	99.4156	1	99.75	0	2	Homo sapiens	Unknown	Unknown	North America	USA
GCF_001069215.1_ASM106921v1	NCBI	SAMN03197084	99.4137	1	99.81	0	2	Homo sapiens	Unknown	Unknown	North America	USA
GCF_001069245.1_ASM106924v1	NCBI	SAMN03197099	99.3999	1	99.81	0.3	2	Homo sapiens	Unknown	Unknown	North America	USA
GCF_001069275.1_ASM106927v1	NCBI	SAMN03197100	99.3058	2	99.81	0	130	Homo sapiens	Unknown	Unknown	North America	USA
GCF_001069375.1_ASM106937v1	NCBI	SAMN03197147	99.4306	2	99.81	0	5	Homo sapiens	Unknown	Unknown	North America	USA
GCF_001069395.1_ASM106939v1	NCBI	SAMN03197150	99.2936	1	99.81	0	2	Homo sapiens	Unknown	Unknown	North America	USA
GCF_001069515.1_ASM106951v1	NCBI	SAMN03197267	99.3938	1	99.81	0.09	2	Homo sapiens	Unknown	Unknown	North America	USA
GCF_001069845.1_ASM106984v1	NCBI	SAMN03196975	99.502	1	99.81	0.4	2	Homo sapiens	Unknown	Unknown	North America	USA
GCF_001069925.1_ASM106992v1	NCBI	SAMN03196984	99.4456	1	99.81	0.4	2	Homo sapiens	Unknown	Unknown	North America	USA
GCF_001069955.1_ASM106995v1	NCBI	SAMN03196988	99.439	1	99.81	0.3	2	Homo sapiens	Unknown	Unknown	North America	USA
GCF_001069965.1_ASM106996v1	NCBI	SAMN03196992	99.5034	1	99.81	0.4	2	Homo sapiens	Unknown	Unknown	North America	USA
GCF_001069995.1_ASM106999v1	NCBI	SAMN03196993	99.3445	2	99.81	0.95	130	Homo sapiens	Unknown	Unknown	North America	USA
GCF_001070015.1_ASM107001v1	NCBI	SAMN03196997	99.278	2	99.81	0.77	130	Homo sapiens	Unknown	Unknown	North America	USA
GCF_001070025.1_ASM107002v1	NCBI	SAMN03197006	99.3612	1	99.81	0.09	2	Homo sapiens	Unknown	Unknown	North America	USA
GCF_001070075.1_ASM107007v1	NCBI	SAMN03197027	99.3578	1	99.81	0.4	2	Homo sapiens	Unknown	Unknown	North America	USA
GCF_001070155.1_ASM107015v1	NCBI	SAMN03197059	99.3969	2	99.81	0	5	Homo sapiens	Unknown	Unknown	North America	USA
GCF_001070245.1_ASM107024v1	NCBI	SAMN03197069	99.4927	2	99.7	0	88	Homo sapiens	Unknown	Unknown	North America	USA
GCF_001070255.1_ASM107025v1	NCBI	SAMN03197083	99.41	1	99.81	0	2	Homo sapiens	Unknown	Unknown	North America	USA
GCF_001070315.1_ASM107031v1	NCBI	SAMN03197098	99.397	2	99.81	0	69	Homo sapiens	Unknown	Unknown	North America	USA
GCF_001070395.1_ASM107039v1	NCBI	SAMN03197216	99.4428	2	99.81	0	5	Homo sapiens	Unknown	Unknown	North America	USA
GCF_001070415.1_ASM107041v1	NCBI	SAMN03197255	99.5143	2	99.81	0	184	Homo sapiens	Unknown	Unknown	North America	USA
GCF_001070485.1_ASM107048v1	NCBI	SAMN03197280	99.5245	2	99.81	0.08	17	Homo sapiens	Unknown	Unknown	North America	USA
GCF_001070535.1_ASM107053v1	NCBI	SAMN03197288	99.4682	2	99.81	0.17	17	Homo sapiens	Unknown	Unknown	North America	USA
GCF_001070565.1_ASM107056v1	NCBI	SAMN03197322	99.3939	2	99.81	0	327	Homo sapiens	Unknown	Unknown	North America	USA
GCF_001070635.1_ASM107063v1	NCBI	SAMN03197344	99.4438	2	99.81	0.28	59	Homo sapiens	Unknown	Unknown	North America	USA
GCF_001070645.1_ASM107064v1	NCBI	SAMN03197339	99.2699	1	99.73	1.03	2	Homo sapiens	Unknown	Unknown	North America	USA
GCF_001070675.1_ASM107067v1	NCBI	SAMN03197349	99.2361	1	99.81	0	1048	Homo sapiens	Unknown	Unknown	North America	USA
GCF_001070695.1_ASM107069v1	NCBI	SAMN03197351	99.3699	1	99.81	0.09	2	Homo sapiens	Unknown	Unknown	North America	USA
GCF_001070735.1_ASM107073v1	NCBI	SAMN03197370	99.2853	1	99.81	0.09	1048	Homo sapiens	Unknown	Unknown	North America	USA
GCF_001071015.1_ASM107101v1	NCBI	SAMN03197577	99.3705	1	99.81	0.21	2	Homo sapiens	Unknown	Unknown	North America	USA
GCF_001071125.1_ASM107112v1	NCBI	SAMN03197642	99.441	1	99.81	0	2	Homo sapiens	Unknown	Unknown	North America	USA
GCF_001071215.1_ASM107121v1	NCBI	SAMN03197697	99.4466	2	99.81	0.09	7	Homo sapiens	Unknown	Unknown	North America	USA
GCF_001071395.1_ASM107139v1	NCBI	SAMN03197792	99.3945	2	99.67	0.62	73	Homo sapiens	Unknown	Unknown	North America	USA
GCF_001071415.1_ASM107141v1	NCBI	SAMN03197795	99.4378	1	99.7	0.04	2	Homo sapiens	Unknown	Unknown	North America	USA
GCF_001071425.1_ASM107142v1	NCBI	SAMN03197834	99.5253	1	99.81	0.4	2	Homo sapiens	Unknown	Unknown	North America	USA
GCF_001071485.1_ASM107148v1	NCBI	SAMN03197352	99.2517	1	99.81	0	1048	Homo sapiens	Unknown	Unknown	North America	USA
GCF_001071495.1_ASM107149v1	NCBI	SAMN03197353	99.374	2	99.81	0	487	Homo sapiens	Unknown	Unknown	North America	USA
GCF_001071515.1_ASM107151v1	NCBI	SAMN03197354	99.5016	2	99.81	0.09	5	Homo sapiens	Unknown	Unknown	North America	USA
GCF_001071565.1_ASM107156v1	NCBI	SAMN03197357	99.478	2	99.81	0.09	5	Homo sapiens	Unknown	Unknown	North America	USA
GCF_001071635.1_ASM107163v1	NCBI	SAMN03197368	99.2969	2	99.81	0	35	Homo sapiens	Unknown	Unknown	North America	USA
GCF_001071645.1_ASM107164v1	NCBI	SAMN03197388	99.3944	2	99.81	0.28	59	Homo sapiens	Unknown	Unknown	North America	USA
GCF_001071665.1_ASM107166v1	NCBI	SAMN03197371	99.4126	1	99.81	0	2	Homo sapiens	Unknown	Unknown	North America	USA
GCF_001071795.1_ASM107179v1	NCBI	SAMN03197402	99.3214	1	99.67	0.66	2	Homo sapiens	Unknown	Unknown	North America	USA
GCF_001071885.1_ASM107188v1	NCBI	SAMN03197425	99.3795	2	99.81	0.28	83	Homo sapiens	Unknown	Unknown	North America	USA
GCF_001071895.1_ASM107189v1	NCBI	SAMN03197426	99.5029	2	99.81	0	5	Homo sapiens	Unknown	Unknown	North America	USA
GCF_001071935.1_ASM107193v1	NCBI	SAMN03197436	99.365	2	99.81	0.62	35	Homo sapiens	Unknown	Unknown	North America	USA
GCF_001071955.1_ASM107195v1	NCBI	SAMN03197438	99.4563	2	99.81	0.28	59	Homo sapiens	Unknown	Unknown	North America	USA
GCF_001072005.1_ASM107200v1	NCBI	SAMN03197463	99.275	2	99.81	0.28	83	Homo sapiens	Unknown	Unknown	North America	USA
GCF_001072055.1_ASM107205v1	NCBI	SAMN03197475	99.29	2	99.81	0.05	83	Homo sapiens	Unknown	Unknown	North America	USA
GCF_001072065.1_ASM107206v1	NCBI	SAMN03197476	99.3796	1	99.81	0	2	Homo sapiens	Unknown	Unknown	North America	USA
GCF_001072135.1_ASM107213v1	NCBI	SAMN03197491	99.3484	1	99.81	0	2	Homo sapiens	Unknown	Unknown	North America	USA
GCF_001072235.1_ASM107223v1	NCBI	SAMN03197502	99.3347	2	99.81	0.75	297	Homo sapiens	Unknown	Unknown	North America	USA
GCF_001072245.1_ASM107224v1	NCBI	SAMN03197504	99.321	2	99.81	0.06	16	Homo sapiens	Unknown	Unknown	North America	USA
GCF_001072495.1_ASM107249v1	NCBI	SAMN03197544	99.2917	1	99.81	0.71	2	Homo sapiens	Unknown	Unknown	North America	USA
GCF_001072555.1_ASM107255v1	NCBI	SAMN03197554	99.3766	1	99.81	0.09	2	Homo sapiens	Unknown	Unknown	North America	USA
GCF_001072575.1_ASM107257v1	NCBI	SAMN03197555	99.3911	1	99.81	0	2	Homo sapiens	Unknown	Unknown	North America	USA
GCF_001072595.1_ASM107259v1	NCBI	SAMN03197556	99.4042	1	99.81	0.09	2	Homo sapiens	Unknown	Unknown	North America	USA
GCF_001072685.1_ASM107268v1	NCBI	SAMN03197575	99.4601	1	99.81	0.13	2	Homo sapiens	Unknown	Unknown	North America	USA
GCF_000418105.2_CIM37_v2	NCBI	SAMN02470522	96.9017	3	99.67	0.34	702	Animal	skin	Unknown	Unknown	Unknown
GCF_001072715.1_ASM107271v1	NCBI	SAMN03197584	99.5227	2	99.81	0	210	Homo sapiens	Unknown	Unknown	North America	USA
GCF_001072775.1_ASM107277v1	NCBI	SAMN03197592	99.4912	2	99.81	0	210	Homo sapiens	Unknown	Unknown	North America	USA
GCF_001072795.1_ASM107279v1	NCBI	SAMN03197597	99.2614	1	99.81	0.02	1048	Homo sapiens	Unknown	Unknown	North America	USA
GCF_001072875.1_ASM107287v1	NCBI	SAMN03197614	99.3678	1	99.81	0.08	2	Homo sapiens	Unknown	Unknown	North America	USA
GCF_001072995.1_ASM107299v1	NCBI	SAMN03197632	99.4023	1	99.81	0.4	2	Homo sapiens	Unknown	Unknown	North America	USA
GCF_001073035.1_ASM107303v1	NCBI	SAMN03197651	99.369	1	99.81	0	2	Homo sapiens	Unknown	Unknown	North America	USA
GCF_001073075.1_ASM107307v1	NCBI	SAMN03197654	99.3007	2	99.81	0	16	Homo sapiens	Unknown	Unknown	North America	USA
GCF_001073115.1_ASM107311v1	NCBI	SAMN03197671	99.3305	2	99.81	0.09	16	Homo sapiens	Unknown	Unknown	North America	USA
GCF_001073215.1_ASM107321v1	NCBI	SAMN03197715	99.3721	1	99.81	0.4	2	Homo sapiens	Unknown	Unknown	North America	USA
GCF_001073235.1_ASM107323v1	NCBI	SAMN03197724	99.3746	1	99.81	0	2	Homo sapiens	Unknown	Unknown	North America	USA
GCF_001073295.1_ASM107329v1	NCBI	SAMN03197750	99.4303	1	99.7	0.73	2	Homo sapiens	Unknown	Unknown	North America	USA
GCF_001073305.1_ASM107330v1	NCBI	SAMN03197731	99.4023	1	99.81	0	2	Homo sapiens	Unknown	Unknown	North America	USA
GCF_001073395.1_ASM107339v1	NCBI	SAMN03197763	99.3391	1	99.81	0	1048	Homo sapiens	Unknown	Unknown	North America	USA
GCF_001073435.1_ASM107343v1	NCBI	SAMN03197769	99.4171	1	99.81	0.4	2	Homo sapiens	Unknown	Unknown	North America	USA
GCF_001073465.1_ASM107346v1	NCBI	SAMN03197786	99.4579	1	99.81	0	2	Homo sapiens	Unknown	Unknown	North America	USA
GCF_001073485.1_ASM107348v1	NCBI	SAMN03197791	99.2748	1	99.81	0	1048	Homo sapiens	Unknown	Unknown	North America	USA
GCF_001073535.1_ASM107353v1	NCBI	SAMN03197804	99.4762	1	99.81	0.12	2	Homo sapiens	Unknown	Unknown	North America	USA
GCF_001073595.1_ASM107359v1	NCBI	SAMN03197823	99.3905	1	99.81	0.4	2	Homo sapiens	Unknown	Unknown	North America	USA
GCF_001073655.1_ASM107365v1	NCBI	SAMN03197843	99.4066	1	99.81	0.09	2	Homo sapiens	Unknown	Unknown	North America	USA
GCF_001073675.1_ASM107367v1	NCBI	SAMN03197844	99.5111	2	99.7	0	631	Homo sapiens	Unknown	Unknown	North America	USA
GCF_001073685.1_ASM107368v1	NCBI	SAMN03197845	99.3489	2	99.64	0.38	60	Homo sapiens	Unknown	Unknown	North America	USA
GCF_001073765.1_ASM107376v1	NCBI	SAMN03197854	99.4847	2	99.81	0	5	Homo sapiens	Unknown	Unknown	North America	USA
GCF_001073795.1_ASM107379v1	NCBI	SAMN03197857	99.5487	2	99.81	0	59	Homo sapiens	Unknown	Unknown	North America	USA
GCF_001073845.1_ASM107384v1	NCBI	SAMN03197866	99.3846	1	99.81	4.89	NA	Homo sapiens	Unknown	Unknown	North America	USA
GCF_001073875.1_ASM107387v1	NCBI	SAMN03197879	99.5234	2	99.81	0.19	218	Homo sapiens	Unknown	Unknown	North America	USA
GCF_001073895.1_ASM107389v1	NCBI	SAMN03197880	99.2919	1	99.81	0	2	Homo sapiens	Unknown	Unknown	North America	USA
GCF_001073935.1_ASM107393v1	NCBI	SAMN03197889	99.4821	1	99.81	0.4	2	Homo sapiens	Unknown	Unknown	North America	USA
GCF_001074005.1_ASM107400v1	NCBI	SAMN03197910	99.4924	1	99.81	0.83	NA	Homo sapiens	Unknown	Unknown	North America	USA
GCF_001074075.1_ASM107407v1	NCBI	SAMN03197934	99.4158	2	99.81	0	16	Homo sapiens	Unknown	Unknown	North America	USA
GCF_001074105.1_ASM107410v1	NCBI	SAMN03197942	96.8422	3	99.67	0	NA	Homo sapiens	Unknown	Unknown	North America	USA
GCF_001074185.1_ASM107418v1	NCBI	SAMN03197955	99.5105	1	99.81	1.01	2	Homo sapiens	Unknown	Unknown	North America	USA
GCF_001074315.1_ASM107431v1	NCBI	SAMN03197976	99.3193	1	99.8	0.21	2	Homo sapiens	Unknown	Unknown	North America	USA
GCF_001074435.1_ASM107443v1	NCBI	SAMN03198010	99.3501	1	99.81	0.09	847	Homo sapiens	Unknown	Unknown	North America	USA
GCF_001074445.1_ASM107444v1	NCBI	SAMN03198012	99.4267	1	99.81	0.09	2	Homo sapiens	Unknown	Unknown	North America	USA
GCF_001074495.1_ASM107449v1	NCBI	SAMN03198015	99.3719	1	99.81	0	2	Homo sapiens	Unknown	Unknown	North America	USA
GCF_001074505.1_ASM107450v1	NCBI	SAMN03198016	99.3138	1	99.81	0.09	847	Homo sapiens	Unknown	Unknown	North America	USA
GCF_001074555.1_ASM107455v1	NCBI	SAMN03198045	99.7884	2	99.81	0	5	Homo sapiens	Unknown	Unknown	North America	USA
GCF_001074715.1_ASM107471v1	NCBI	SAMN03198076	99.3888	1	99.81	0	2	Homo sapiens	Unknown	Unknown	North America	USA
GCF_001074755.1_ASM107475v1	NCBI	SAMN03198079	99.3897	1	99.81	0.09	2	Homo sapiens	Unknown	Unknown	North America	USA
GCF_001074865.1_ASM107486v1	NCBI	SAMN03197856	99.4906	2	99.81	0.11	59	Homo sapiens	Unknown	Unknown	North America	USA
GCF_001074875.1_ASM107487v1	NCBI	SAMN03198097	99.4328	1	99.81	0.4	2	Homo sapiens	Unknown	Unknown	North America	USA
GCF_001074895.1_ASM107489v1	NCBI	SAMN03197858	99.3889	1	99.79	1.09	2	Homo sapiens	Unknown	Unknown	North America	USA
GCF_001074955.1_ASM107495v1	NCBI	SAMN03197970	99.4669	1	99.81	2.15	2	Homo sapiens	Unknown	Unknown	North America	USA
GCF_001075015.1_ASM107501v1	NCBI	SAMN03197973	99.4717	2	99.81	0.09	5	Homo sapiens	Unknown	Unknown	North America	USA
GCF_000418085.2_SCL31_v2	NCBI	SAMN02470525	99.3308	2	99.64	0.51	153	Animal	skin	2012	Europe	Germany
GCF_001075025.1_ASM107502v1	NCBI	SAMN03197996	97.5697	3	99.58	0	723	Homo sapiens	Unknown	Unknown	North America	USA
GCF_001075055.1_ASM107505v1	NCBI	SAMN03198017	99.3808	1	99.81	0.09	847	Homo sapiens	Unknown	Unknown	North America	USA
GCF_001075065.1_ASM107506v1	NCBI	SAMN03198011	99.3899	1	99.79	0	2	Homo sapiens	Unknown	Unknown	North America	USA
GCF_001075095.1_ASM107509v1	NCBI	SAMN03198032	99.5214	2	99.67	0.39	73	Homo sapiens	Unknown	Unknown	North America	USA
GCF_001075105.1_ASM107510v1	NCBI	SAMN03198033	99.4299	1	99.81	0.4	2	Homo sapiens	Unknown	Unknown	North America	USA
GCF_001075135.1_ASM107513v1	NCBI	SAMN03198036	99.3847	1	99.81	0.09	2	Homo sapiens	Unknown	Unknown	North America	USA
GCF_001075235.1_ASM107523v1	NCBI	SAMN03198104	99.4306	2	99.81	0.94	5	Homo sapiens	Unknown	Unknown	North America	USA
GCF_001075255.1_ASM107525v1	NCBI	SAMN03198127	99.4917	2	99.69	0.89	130	Homo sapiens	Unknown	Unknown	North America	USA
GCF_001075295.1_ASM107529v1	NCBI	SAMN03198128	99.4836	2	99.81	0.96	130	Homo sapiens	Unknown	Unknown	North America	USA
GCF_001075315.1_ASM107531v1	NCBI	SAMN03198133	99.4943	2	99.7	0	5	Homo sapiens	Unknown	Unknown	North America	USA
GCF_001075335.1_ASM107533v1	NCBI	SAMN03198138	99.3653	1	99.81	0.51	2	Homo sapiens	Unknown	Unknown	North America	USA
GCF_001075395.1_ASM107539v1	NCBI	SAMN03198153	99.4355	2	99.81	0	5	Homo sapiens	Unknown	Unknown	North America	USA
GCF_001075405.1_ASM107540v1	NCBI	SAMN03198154	99.408	2	99.81	0	5	Homo sapiens	Unknown	Unknown	North America	USA
GCF_001075435.1_ASM107543v1	NCBI	SAMN03198159	99.3547	2	99.81	0	69	Homo sapiens	Unknown	Unknown	North America	USA
GCF_001075515.1_ASM107551v1	NCBI	SAMN03198191	99.34	2	99.81	0	520	Homo sapiens	Unknown	Unknown	North America	USA
GCF_001075525.1_ASM107552v1	NCBI	SAMN03198192	99.7612	2	99.81	0.02	5	Homo sapiens	Unknown	Unknown	North America	USA
GCF_001075555.1_ASM107555v1	NCBI	SAMN03198219	99.3085	2	99.81	0	83	Homo sapiens	Unknown	Unknown	North America	USA
GCF_001075575.1_ASM107557v1	NCBI	SAMN03198220	99.3032	2	99.81	0	83	Homo sapiens	Unknown	Unknown	North America	USA
GCF_001075595.1_ASM107559v1	NCBI	SAMN03198106	99.4796	2	99.7	0.08	69	Homo sapiens	Unknown	Unknown	North America	USA
GCF_001075635.1_ASM107563v1	NCBI	SAMN03198129	99.3844	2	99.04	0.47	130	Homo sapiens	Unknown	Unknown	North America	USA
GCF_001075685.1_ASM107568v1	NCBI	SAMN03198136	99.5977	2	99.81	0.04	5	Homo sapiens	Unknown	Unknown	North America	USA
GCF_001075775.1_ASM107577v1	NCBI	SAMN03198157	99.4385	2	99.81	0	59	Homo sapiens	Unknown	Unknown	North America	USA
GCF_001075805.1_ASM107580v1	NCBI	SAMN03198167	99.4702	2	99.81	0	22	Homo sapiens	Unknown	Unknown	North America	USA
GCF_001075835.1_ASM107583v1	NCBI	SAMN03198181	99.3804	1	99.81	0.09	2	Homo sapiens	Unknown	Unknown	North America	USA
GCF_001075855.1_ASM107585v1	NCBI	SAMN03198188	99.3789	1	99.81	0	2	Homo sapiens	Unknown	Unknown	North America	USA
GCF_001075885.1_ASM107588v1	NCBI	SAMN03198134	99.3887	1	99.81	0.09	2	Homo sapiens	Unknown	Unknown	North America	USA
GCF_001075945.1_ASM107594v1	NCBI	SAMN03198155	99.3597	1	99.81	0	2	Homo sapiens	Unknown	Unknown	North America	USA
GCF_001075955.1_ASM107595v1	NCBI	SAMN03198158	99.2569	1	99.81	0	1048	Homo sapiens	Unknown	Unknown	North America	USA
GCF_001076005.1_ASM107600v1	NCBI	SAMN03198193	99.2777	1	99.81	0	2	Homo sapiens	Unknown	Unknown	North America	USA
GCF_001076185.1_ASM107618v1	NCBI	SAMN03197300	99.4167	2	99.81	0	59	Homo sapiens	Unknown	Unknown	North America	USA
GCF_001076235.1_ASM107623v1	NCBI	SAMN03197318	99.2654	1	99.81	0	1048	Homo sapiens	Unknown	Unknown	North America	USA
GCF_001076265.1_ASM107626v1	NCBI	SAMN03197321	99.4342	2	99.81	0.28	59	Homo sapiens	Unknown	Unknown	North America	USA
GCF_001076305.1_ASM107630v1	NCBI	SAMN03197151	99.2489	2	99.81	0.62	83	Homo sapiens	Unknown	Unknown	North America	USA
GCF_001076465.1_ASM107646v1	NCBI	SAMN03197667	99.4144	2	99.81	0	5	Homo sapiens	Unknown	Unknown	North America	USA
GCF_001076495.1_ASM107649v1	NCBI	SAMN03197669	99.3978	2	99.81	0	5	Homo sapiens	Unknown	Unknown	North America	USA
GCF_001076655.1_ASM107665v1	NCBI	SAMN03197490	99.2366	2	99.67	0	NA	Homo sapiens	Unknown	Unknown	North America	USA
GCF_001077065.1_ASM107706v1	NCBI	SAMN03198008	99.4148	1	99.25	0.09	847	Homo sapiens	Unknown	Unknown	North America	USA
GCF_001077145.1_ASM107714v1	NCBI	SAMN03197969	99.4773	1	99.81	0.51	2	Homo sapiens	Unknown	Unknown	North America	USA
GCF_001298115.1_ASM129811v1	NCBI	SAMN03859970	99.4725	2	99.81	0	184	Homo sapiens	skin	2014	Europe	Belgium
GCF_001310935.1_ASM131093v1	NCBI	SAMD00000465	99.9861	2	99.46	0	5	Unknown	Unknown	Unknown	Unknown	Unknown
GCF_001412455.1_ASM141245v1	NCBI	SAMN03996083	99.9905	2	99.75	0	5	Homo sapiens	nose	1976	Europe	Czechoslovakia
GCF_001431005.1_ASM143100v1	NCBI	SAMN04041579	96.709	3	99.67	0	329	Unknown	milk	2012	Asia	China
GCF_001457235.1_ASM145723v1	NCBI	SAMN04286639	99.5591	2	99.81	0	184	Homo sapiens	Unknown	2013	Europe	Denmark
GCF_000418065.2_SCL25_v2	NCBI	SAMN02470524	99.284	2	99.81	0	153	Animal	skin	2012	Europe	Germany
GCF_001465365.1_ASM146536v1	NCBI	SAMN03097231	96.7629	3	99.67	0	836	Unknown	Rice seed	2013	Asia	India
GCF_001465375.1_ASM146537v1	NCBI	SAMN03097230	96.7781	3	99.67	0	836	Unknown	Rice seed	2013	Asia	India
GCF_001465385.1_ASM146538v1	NCBI	SAMN03097232	96.793	3	99.67	0	836	Unknown	Rice seed	2013	Asia	India
GCF_001465395.1_ASM146539v1	NCBI	SAMN03097233	96.845	3	99.67	0.66	836	Unknown	Rice seed	2013	Asia	India
GCF_001469315.1_ASM146931v1	NCBI	SAMN04299194	99.4817	2	99.67	0.7	73	Homo sapiens	Unknown	2013	Europe	Denmark
GCF_001469325.1_ASM146932v1	NCBI	SAMN04296969	99.4682	2	99.67	0.7	73	Homo sapiens	skin	2013	Europe	Denmark
GCF_001469335.1_ASM146933v1	NCBI	SAMN04304556	98.2474	4	98.87	0.22	170	Homo sapiens	Unknown	2013	Europe	Denmark
GCF_001473265.2_ASM147326v2	NCBI	SAMN03996302	99.0564	2	99.81	0	20	Homo sapiens	peripheral blood	2014	North America	USA
GCF_001476515.1_ASM147651v1	NCBI	SAMN03401364	96.8006	3	99.67	0.38	1017	Plant	Unknown	2012	Asia	India
GCF_001476525.1_ASM147652v1	NCBI	SAMN03401365	96.843	3	99.67	0.74	1017	Plant	Unknown	2012	Asia	India
GCF_001476925.1_ASM147692v1	NCBI	SAMN03401352	96.8514	3	99.67	0.38	1017	Plant	Unknown	2012	Asia	India
GCF_001477325.1_ASM147732v1	NCBI	SAMN03401354	96.8908	3	99.53	0.38	1017	Plant	Unknown	2012	Asia	India
GCF_001511655.2_SETU.2	NCBI	SAMEA3644459	98.1967	4	99.67	0.93	1123	Unknown	Unknown	Unknown	Unknown	Unknown
GCF_001516785.1_ASM151678v1	NCBI	SAMN04386398	98.062	4	99.67	0.22	673	Unknown	toluene treated bioreactor sludge	2015	Asia	South Korea
GCF_001622455.1_ASM162245v1	NCBI	SAMN04606871	99.3963	1	99.81	0	2	Homo sapiens	clinic	2014	Europe	Germany
GCF_001622485.1_ASM162248v1	NCBI	SAMN04622367	99.3537	1	97	0.33	2	Homo sapiens	clinic	2014	Europe	Germany
GCF_001622495.1_ASM162249v1	NCBI	SAMN04622480	99.4057	1	99.81	0	2	Homo sapiens	clinic	2014	Europe	Germany
GCF_001622545.1_ASM162254v1	NCBI	SAMN04622482	99.3325	1	99.81	0	2	Homo sapiens	clinic	2014	Europe	Germany
GCF_001622555.1_ASM162255v1	NCBI	SAMN04542846	99.4211	1	99.81	0.19	2	Homo sapiens	clinic	2012	Europe	Germany
GCF_001622605.1_ASM162260v1	NCBI	SAMN04605207	99.3476	1	99.25	0.19	2	Homo sapiens	clinic	2012	Europe	Germany
GCF_001622625.1_ASM162262v1	NCBI	SAMN04605224	99.3824	1	99.81	0.19	2	Homo sapiens	clinic	2012	Europe	Germany
GCF_001622635.1_ASM162263v1	NCBI	SAMN04605225	99.4426	1	99.81	0.19	2	Homo sapiens	clinic	2013	Europe	Germany
GCF_001622665.1_ASM162266v1	NCBI	SAMN04605226	99.4242	1	99.81	0.19	2	Homo sapiens	clinic	2013	Europe	Germany
GCF_001622685.1_ASM162268v1	NCBI	SAMN04605648	99.4128	1	99.81	0.19	2	Homo sapiens	clinic	2013	Europe	Germany
GCF_001622695.1_ASM162269v1	NCBI	SAMN04605651	99.3661	1	99.81	0.19	2	Homo sapiens	clinic	2013	Europe	Germany
GCF_001622755.1_ASM162275v1	NCBI	SAMN04605711	99.4125	1	99.81	0.19	2	Homo sapiens	clinic	2013	Europe	Germany
GCF_001622785.1_ASM162278v1	NCBI	SAMN04605709	99.3746	1	99.7	0.19	2	Homo sapiens	clinic	2013	Europe	Germany
GCF_001622805.1_ASM162280v1	NCBI	SAMN04605739	99.4099	1	99.81	0.19	2	Homo sapiens	clinic	2013	Europe	Germany
GCF_001622825.1_ASM162282v1	NCBI	SAMN04605740	99.3248	1	99.81	0	2	Homo sapiens	clinic	2013	Europe	Germany
GCF_001622865.1_ASM162286v1	NCBI	SAMN04605742	99.3584	1	99.81	0	2	Homo sapiens	clinic	2013	Europe	Germany
GCF_001622875.1_ASM162287v1	NCBI	SAMN04606872	99.3533	1	99.81	0	2	Homo sapiens	clinic	2014	Europe	Germany
GCF_001622905.1_ASM162290v1	NCBI	SAMN04606875	99.3214	1	99.81	0	2	Homo sapiens	clinic	2014	Europe	Germany
GCF_001651265.1_ASM165126v1	NCBI	SAMN04479462	98.2505	4	99.67	1.12	1049	Enviroment	Poultry processing equipment	1990	Europe	Norway
GCF_001658445.1_ASM165844v1	NCBI	SAMN05150050	99.4929	2	99.81	0	5	Homo sapiens	clinic	2014	Europe	Germany
GCF_001658455.1_ASM165845v1	NCBI	SAMN05150049	99.5697	2	99.81	0.09	5	Homo sapiens	clinic	2014	Europe	Germany
GCF_001658465.1_ASM165846v1	NCBI	SAMN05173253	99.4738	2	99.81	0	59	Homo sapiens	clinic	2014	Europe	Germany
GCF_001658475.1_ASM165847v1	NCBI	SAMN05150008	99.492	2	99.81	0	5	Homo sapiens	clinic	2014	Europe	Germany
GCF_001658525.1_ASM165852v1	NCBI	SAMN05150063	99.5995	2	99.81	0	5	Homo sapiens	clinic	2014	Europe	Germany
GCF_001658535.1_ASM165853v1	NCBI	SAMN05150058	99.4633	2	98.69	0	5	Homo sapiens	clinic	2014	Europe	Germany
GCF_001658555.1_ASM165855v1	NCBI	SAMN05150064	99.4975	2	99.81	0	5	Homo sapiens	clinic	2014	Europe	Germany
GCF_000418025.2_SCL19_v2	NCBI	SAMN02470517	96.7938	3	99.67	0.9	NA	Animal	skin	2012	Europe	Germany
GCF_000418045.1_Scl22	NCBI	SAMN02470518	96.9396	3	96.75	0.42	702	Animal	animal facilities of Max-Planck-Institute for Evolutionary Biology	2012	Europe	Germany
GCF_001658565.1_ASM165856v1	NCBI	SAMN05173250	99.4712	2	99.81	0	59	Homo sapiens	clinic	2014	Europe	Germany
GCF_001658635.1_ASM165863v1	NCBI	SAMN04940123	99.3867	1	99.81	0.56	2	Homo sapiens	Unknown	2014	Europe	Germany
GCF_001658645.1_ASM165864v1	NCBI	SAMN04940134	99.3668	1	99.81	0.34	2	Homo sapiens	Unknown	2014	Europe	Germany
GCF_001658705.1_ASM165870v1	NCBI	SAMN04942501	99.3519	1	99.81	0	2	Homo sapiens	Unknown	2014	Europe	Germany
GCF_001658715.1_ASM165871v1	NCBI	SAMN04942509	99.4041	1	99.81	0	2	Homo sapiens	Unknown	2014	Europe	Germany
GCF_001658725.1_ASM165872v1	NCBI	SAMN04942511	99.3741	1	99.81	0.47	2	Homo sapiens	blood	2014	Europe	Germany
GCF_001658785.1_ASM165878v1	NCBI	SAMN04942505	99.343	1	99.81	0	2	Homo sapiens	Unknown	2014	Europe	Germany
GCF_001658805.1_ASM165880v1	NCBI	SAMN04942517	99.4292	1	99.81	0	2	Homo sapiens	blood	2015	Europe	Germany
GCF_001658815.1_ASM165881v1	NCBI	SAMN04942519	99.3805	1	99.81	0	2	Homo sapiens	wound	2015	Europe	Germany
GCF_001658865.1_ASM165886v1	NCBI	SAMN04942507	99.3249	1	98.13	0	2	Homo sapiens	Unknown	2014	Europe	Germany
GCF_001658885.1_ASM165888v1	NCBI	SAMN04962397	99.3388	2	98.58	0	2	Homo sapiens	clinic	2014	Europe	Germany
GCF_001658895.1_ASM165889v1	NCBI	SAMN04962390	99.4263	2	99.81	0	2	Homo sapiens	clinic	2014	Europe	Germany
GCF_001658905.1_ASM165890v1	NCBI	SAMN04962399	99.3347	2	99.81	0.06	2	Homo sapiens	clinic	2014	Europe	Germany
GCF_001658945.1_ASM165894v1	NCBI	SAMN04962888	99.3996	2	98.41	0	2	Homo sapiens	clinic	2014	Europe	Germany
GCF_001658995.1_ASM165899v1	NCBI	SAMN04962894	99.3815	1	99.81	0.06	2	Homo sapiens	clinic	2014	Europe	Germany
GCF_001659025.1_ASM165902v1	NCBI	SAMN04963293	99.3934	1	99.81	0	2	Homo sapiens	clinic	2014	Europe	Germany
GCF_001659045.1_ASM165904v1	NCBI	SAMN04962891	99.3921	1	99.81	0	1050	Homo sapiens	clinic	2014	Europe	Germany
GCF_001659065.1_ASM165906v1	NCBI	SAMN04962892	99.4156	1	99.81	0	2	Homo sapiens	clinic	2014	Europe	Germany
GCF_001659075.1_ASM165907v1	NCBI	SAMN04962893	99.3003	1	99.81	0	2	Homo sapiens	clinic	2014	Europe	Germany
GCF_001659105.1_ASM165910v1	NCBI	SAMN04962895	99.3769	1	99.81	0.19	2	Homo sapiens	clinic	2014	Europe	Germany
GCF_001659125.1_ASM165912v1	NCBI	SAMN04962896	99.4045	1	99.81	0.19	2	Homo sapiens	clinic	2014	Europe	Germany
GCF_001659145.1_ASM165914v1	NCBI	SAMN04962897	99.3467	1	99.81	0	2	Homo sapiens	clinic	2014	Europe	Germany
GCF_001659165.1_ASM165916v1	NCBI	SAMN04962913	99.3744	1	99.81	0	2	Homo sapiens	clinic	2014	Europe	Germany
GCF_001659185.1_ASM165918v1	NCBI	SAMN04963291	99.4287	1	99.81	0	2	Homo sapiens	clinic	2014	Europe	Germany
GCF_001659205.1_ASM165920v1	NCBI	SAMN04963294	99.3859	1	99.81	0	2	Homo sapiens	clinic	2014	Europe	Germany
GCF_001659225.1_ASM165922v1	NCBI	SAMN05187218	99.3511	2	95.25	0	2	Unknown	clinic	2008	Europe	Germany
GCF_001659235.1_ASM165923v1	NCBI	SAMN05185270	99.3601	1	99.81	0	2	Unknown	clinic	2004	Europe	Germany
GCF_001659245.1_ASM165924v1	NCBI	SAMN05187225	99.5428	2	99.81	0.56	2	Unknown	clinic	2004	Europe	Germany
GCF_001659255.1_ASM165925v1	NCBI	SAMN05187232	99.4533	2	99.81	0.09	5	Unknown	clinic	2004	Europe	Germany
GCF_001659305.1_ASM165930v1	NCBI	SAMN05187217	99.2448	2	98.13	0.09	2	Unknown	clinic	2008	Europe	Poland
GCF_001659315.1_ASM165931v1	NCBI	SAMN05187224	99.4308	1	99.81	0	2	Unknown	clinic	2004	Europe	Germany
GCF_001659345.1_ASM165934v1	NCBI	SAMN05187226	99.385	1	99.14	0.44	2	Unknown	clinic	2004	Europe	Germany
GCF_001659355.1_ASM165935v1	NCBI	SAMN05187229	99.4816	2	99.81	0	5	Unknown	clinic	2008	Europe	Germany
GCF_001659395.1_ASM165939v1	NCBI	SAMN05187230	99.4708	2	99.81	0.28	5	Enviroment	housing complex	2008	Europe	Germany
GCF_001659425.1_ASM165942v1	NCBI	SAMN05187231	99.5156	2	99.81	0	5	Unknown	clinic	2008	Europe	Germany
GCF_001659475.1_ASM165947v1	NCBI	SAMN05194378	99.5661	2	99.81	0	59	Animal	cowhouse	2004	Europe	Germany
GCF_001659505.1_ASM165950v1	NCBI	SAMN05194377	99.5961	2	99.81	0	59	Animal	cowhouse	2003	Europe	Germany
GCF_001659515.1_ASM165951v1	NCBI	SAMN05194380	99.5051	2	99.81	0	59	Animal	cowhouse	2004	Europe	Germany
GCF_001662145.1_ASM166214v1	NCBI	SAMN04942529	99.3989	1	99.77	0.75	2	Homo sapiens	clinic	2015	Europe	Germany
GCF_001662155.1_ASM166215v1	NCBI	SAMN05215800	99.3389	1	99.53	0	2	Homo sapiens	clinic	2015	Europe	Germany
GCF_001662165.1_ASM166216v1	NCBI	SAMN05215794	99.2892	1	99.81	0	2	Homo sapiens	clinic	2015	Europe	Germany
GCF_000418005.2_MC28_v2	NCBI	SAMN02470526	96.9022	3	99.67	0.77	702	Animal	skin	2012	Europe	Germany
GCF_001662175.1_ASM166217v1	NCBI	SAMN05215781	99.3513	1	99.81	0	2	Homo sapiens	clinic	2015	Europe	Germany
GCF_001662225.1_ASM166222v1	NCBI	SAMN05215978	99.3131	1	99.81	0	2	Homo sapiens	clinic	2015	Europe	Germany
GCF_001662985.1_ASM166298v1	NCBI	SAMN04942521	99.3703	1	99.81	0	2	Homo sapiens	clinic	2015	Europe	Germany
GCF_001663015.1_ASM166301v1	NCBI	SAMN04942527	99.4037	1	99.81	0.19	2	Homo sapiens	clinic	2015	Europe	Germany
GCF_001663025.1_ASM166302v1	NCBI	SAMN04942524	99.3179	1	99.81	0	2	Homo sapiens	clinic	2015	Europe	Germany
GCF_001683645.1_ASM168364v1	NCBI	SAMN05293479	99.4777	2	99.25	0.01	5	Homo sapiens	blood	2014	Europe	Germany
GCF_001956655.1_ASM195665v2	NCBI	SAMN06167133	96.8911	3	99.61	0.09	1018	Homo sapiens	Unknown	2015	Europe	Denmark
GCF_001999745.1_ASM199974v1	NCBI	SAMN05721775	99.5433	2	99.11	0.01	8	Unknown	Unknown	Unknown	Unknown	Unknown
GCF_002087975.1_ASM208797v1	NCBI	SAMN06624123	99.9892	2	99.81	0	5	Unknown	Unknown	Unknown	Unknown	Unknown
GCF_002156425.1_ASM215642v1	NCBI	SAMN06335551	99.4144	1	99.81	0	2	Homo sapiens	blood and central venous catheter	2010	Europe	Denmark
GCF_002215535.1_ASM221553v1	NCBI	SAMN07291625	96.8573	3	99.39	0	679	Homo sapiens	skin and mucous membranes	2017	North America	USA
GCF_002221835.1_ASM222183v1	NCBI	SAMN04286996	96.7729	3	99.67	0.66	290	Unknown	Unknown	2015	North America	USA
GCF_002221915.1_ASM222191v1	NCBI	SAMN04287040	99.4608	2	99.81	0	1051	Unknown	Unknown	2015	North America	USA
GCF_002221945.1_ASM222194v1	NCBI	SAMN04287039	99.4522	2	99.81	0.02	22	Unknown	Unknown	2015	North America	USA
GCF_002271435.1_assembly-7759_v1	NCBI	SAMN07372730	99.4345	2	99.67	2.09	73	Plant	uncut heroin sample	Unknown	Unknown	Unknown
GCF_002288605.1_ASM228860v1	NCBI	SAMN07540349	99.465	2	99.24	0	NA	Animal	bovine mastitis milk	2015	Asia	China
GCF_002307395.1_ASM230739v1	NCBI	SAMN07618130	96.8259	3	99.55	0	1052	Homo sapiens	pharyngeal exudade	2012	North America	Mexico
GCF_002417645.1_ASM241764v1	NCBI	SAMN07710845	99.3684	2	99.81	0.1	351	Homo sapiens	stomach biopsy	2014	North America	USA
GCF_002749455.1_ASM274945v1	NCBI	SAMN07702384	97.1976	3	99.25	0	NA	Homo sapiens	Blood	2014	Africa	Benin
GCF_002749515.1_ASM274951v1	NCBI	SAMN07702411	96.9061	3	99.25	0.09	NA	Homo sapiens	Blood	2014	Africa	Benin
GCF_002750015.1_ASM275001v1	NCBI	SAMN07839766	99.4557	2	99.81	0	7	Homo sapiens	Neck/Axilla	2015	North America	USA
GCF_002750025.1_ASM275002v1	NCBI	SAMN07839769	96.7846	3	99.67	1.86	846	Homo sapiens	Neck/Axilla	2015	North America	USA
GCF_002750035.1_ASM275003v1	NCBI	SAMN07839772	99.4274	1	99.81	0	2	Homo sapiens	Neck/Axilla	2016	North America	Canada
GCF_002750045.1_ASM275004v1	NCBI	SAMN07839770	99.4219	2	99.81	0	130	Homo sapiens	Neck/Axilla	2016	North America	USA
GCF_002750095.1_ASM275009v1	NCBI	SAMN07839764	99.3103	2	99.81	0	101	Homo sapiens	Neck/Axilla	2014	North America	USA
GCF_002750115.1_ASM275011v1	NCBI	SAMN07839765	99.36	2	99.81	0.19	83	Homo sapiens	Neck/Axilla	2015	North America	USA
GCF_002750125.1_ASM275012v1	NCBI	SAMN07839760	99.292	1	99.81	0.09	2	Homo sapiens	Neck/Axilla	2015	North America	Canada
GCF_002750145.1_ASM275014v1	NCBI	SAMN07839758	99.3314	1	99.81	0	2	Homo sapiens	Neck/Axilla	2015	North America	USA
GCF_002750175.1_ASM275017v1	NCBI	SAMN07839757	99.3547	1	99.81	0.09	2	Homo sapiens	Neck/Axilla	2015	North America	USA
GCF_002750185.1_ASM275018v1	NCBI	SAMN07839773	99.1848	2	99.81	0.56	88	Homo sapiens	Neck/Axilla	2016	North America	USA
GCF_002750215.1_ASM275021v1	NCBI	SAMN07839755	99.3173	1	99.81	0	2	Homo sapiens	Neck/Axilla	2015	North America	USA
GCF_002750225.1_ASM275022v1	NCBI	SAMN07839754	99.4164	1	99.81	0.09	2	Homo sapiens	Neck/Axilla	2015	North America	USA
GCF_002750255.1_ASM275025v1	NCBI	SAMN07839763	99.3377	1	99.81	0.09	2	Homo sapiens	Neck/Axilla	2016	North America	USA
GCF_002750265.1_ASM275026v1	NCBI	SAMN07839768	96.8455	3	99.67	0.23	290	Homo sapiens	Neck/Axilla	2015	North America	USA
GCF_002750285.2_ASM275028v2	NCBI	SAMN07839771	99.347	2	99.81	0	88	Homo sapiens	Neck/Axilla	2016	North America	USA
GCF_002750305.2_ASM275030v2	NCBI	SAMN07839767	99.5296	2	99.81	0	59	Homo sapiens	Neck/Axilla	2015	North America	USA
GCF_002750335.1_ASM275033v1	NCBI	SAMN07839762	99.3514	1	99.81	0	2	Homo sapiens	Neck/Axilla	2016	North America	USA
GCF_002750345.1_ASM275034v1	NCBI	SAMN07839761	99.3029	1	99.81	0.09	2	Homo sapiens	Neck/Axilla	2016	North America	USA
GCF_002750355.1_ASM275035v1	NCBI	SAMN07839759	99.3604	1	99.81	0.19	2	Homo sapiens	Neck/Axilla	2015	North America	Canada
GCF_002750395.1_ASM275039v1	NCBI	SAMN07839756	99.3505	1	99.81	0.09	2	Homo sapiens	Neck/Axilla	2015	North America	USA
GCF_002752825.1_ASM275282v1	NCBI	SAMN07839776	99.2132	2	99.67	0.56	358	Homo sapiens	Neck/Axilla	2016	North America	USA
GCF_002752835.2_ASM275283v2	NCBI	SAMN07839775	99.5578	2	99.81	0	5	Homo sapiens	Neck/Axilla	2015	North America	USA
GCF_002752875.2_ASM275287v2	NCBI	SAMN07839774	99.2486	2	99.67	0	358	Homo sapiens	Neck/Axilla	2015	North America	USA
GCF_002799425.1_ASM279942v1	NCBI	SAMN08095616	99.2999	1	98.21	0.05	2	Homo sapiens	blood	2017	South America	Brazil
GCF_000417985.2_CIM40_v2	NCBI	SAMN02470515	96.9051	3	99.67	0.28	702	Animal	skin	2012	Europe	Germany
GCF_002799485.1_ASM279948v1	NCBI	SAMN08095611	99.3401	1	99.81	0.31	2	Homo sapiens	blood	2017	South America	Brazil
GCF_002799505.1_ASM279950v1	NCBI	SAMN08095612	99.338	1	99.19	0.05	2	Homo sapiens	blood	2016	South America	Brazil
GCF_002799565.1_ASM279956v1	NCBI	SAMN08095617	99.2906	1	99.81	0	2	Homo sapiens	blood	2017	South America	Brazil
GCF_002835575.1_ASM283557v1	NCBI	SAMN08131154	99.4833	2	99.67	0.09	22	Homo sapiens	Unknown	2016	Asia	China
GCF_002850315.1_ASM285031v1	NCBI	SAMN07444319	99.3999	1	99.81	0	2	Homo sapiens	blood	2007	North America	USA
GCF_002892285.1_ASM289228v1	NCBI	SAMN08043159	99.4438	2	96.49	0.04	81	Enviroment	groundwater	2015	Asia	India
GCF_002901875.1_ASM290187v1	NCBI	SAMN05978027	99.9848	2	99.81	0	5	Unknown	Nose	1963	Europe	United Kingdom
GCF_002944995.1_ASM294499v1	NCBI	SAMN03996299	99.4936	2	99.81	0	5	Homo sapiens	peripheral blood	2014	North America	USA
GCF_002954055.1_ASM295405v1	NCBI	SAMN03996306	99.2076	2	99.81	0.1	20	Homo sapiens	peripheral blood	2014	North America	USA
GCF_003035185.1_ASM303518v1	NCBI	SAMN06173005	99.4161	1	99.81	0	2	Animal	Herd 308	2007	North America	Canada
GCF_003035205.1_ASM303520v1	NCBI	SAMN06172996	99.5264	2	99.78	0.37	100	Animal	Herd 302	2007	North America	Canada
GCF_003035225.1_ASM303522v1	NCBI	SAMN06172995	99.327	2	99.81	0.74	NA	Animal	Herd 225	2007	North America	Canada
GCF_003035245.1_ASM303524v1	NCBI	SAMN06172994	99.5056	2	99.81	0.12	59	Animal	Herd 417	2007	North America	Canada
GCF_003035275.1_ASM303527v1	NCBI	SAMN06172992	99.3507	2	99.81	0.56	297	Animal	Herd 413	2007	North America	Canada
GCF_003035305.1_ASM303530v1	NCBI	SAMN06172986	99.5067	2	99.51	0.19	NA	Animal	Herd 416	2007	North America	Canada
GCF_003035325.1_ASM303532v1	NCBI	SAMN06172987	99.4896	2	99.81	0.28	100	Animal	Herd 324	2007	North America	Canada
GCF_003035345.1_ASM303534v1	NCBI	SAMN06172985	99.4892	2	99.81	0	57	Animal	Herd 409	2008	North America	Canada
GCF_003035365.1_ASM303536v1	NCBI	SAMN06172984	99.4666	2	99.81	0.09	2	Animal	Herd 104	2008	North America	Canada
GCF_003035385.1_ASM303538v1	NCBI	SAMN06172983	99.4932	2	99.63	0.47	1053	Animal	Herd 102	2007	North America	Canada
GCF_003035405.1_ASM303540v1	NCBI	SAMN06172981	99.485	2	99.25	0.28	100	Animal	Herd 102	2007	North America	Canada
GCF_003035425.1_ASM303542v1	NCBI	SAMN06172980	99.4615	2	99.81	0.84	1053	Animal	Herd 102	2007	North America	Canada
GCF_003035645.1_ASM303564v1	NCBI	SAMN06173001	99.5051	2	99.25	0.28	100	Animal	Herd 307	2008	North America	Canada
GCF_003035685.1_ASM303568v1	NCBI	SAMN06172999	99.6124	2	99.81	0	59	Animal	Herd 211	2009	North America	Canada
GCF_003035705.1_ASM303570v1	NCBI	SAMN06172998	99.4866	2	99.25	0.28	570	Animal	Herd 209	2007	North America	Canada
GCF_003035745.1_ASM303574v1	NCBI	SAMN06172993	99.4613	2	99.81	0.39	570	Animal	Herd 416	2007	North America	Canada
GCF_003038655.1_ASM303865v1	NCBI	SAMN08683515	99.1422	2	99.81	0.66	23	Homo sapiens	sputum	2016	Asia	Lebanon
GCF_003086175.2_ASM308617v2	NCBI	SAMN07714113	99.5358	2	99.81	1.85	59	Animal	Rectum	2016	Africa	South Africa
GCF_003119275.1_ASM311927v1	NCBI	SAMN08555375	99.2864	2	99.25	0	769	Homo sapiens	Candida albicans SC5314 culture	2017	South America	Brazil
GCF_003325735.1_ASM332573v1	NCBI	SAMN09491332	99.4419	2	99.81	0.56	297	Homo sapiens	cerebrospinal fluid	2000	Europe	Ireland
GCF_003384245.1_ASM338424v1	NCBI	SAMN07656252	99.5481	2	98.13	0.45	59	Homo sapiens	wound right shoulder pre incision eSwab	Unknown	North America	USA
GCF_003426645.1_ASM342664v1	NCBI	SAMN07414777	99.4832	2	97	1.78	59	Homo sapiens	right pre-incision non-operative	Unknown	North America	USA
GCF_003577745.1_ASM357774v1	NCBI	SAMN06173003	99.5188	2	99.06	0.28	100	Animal	Herd 322	2008	North America	Canada
GCF_003577775.1_ASM357777v1	NCBI	SAMN06173000	96.7634	3	99.61	0.37	NA	Animal	Herd 216	2007	North America	Canada
GCF_003577785.1_ASM357778v1	NCBI	SAMN06172997	99.4786	1	99.81	0	2	Animal	Herd 308	2007	North America	Canada
GCF_003577825.1_ASM357782v1	NCBI	SAMN06172991	99.4161	2	98.69	0.52	NA	Animal	Herd 206	2007	North America	Canada
GCF_003577845.1_ASM357784v1	NCBI	SAMN06172988	99.5272	2	99.81	0.17	57	Animal	Herd 202	2007	North America	Canada
GCF_003577865.1_ASM357786v1	NCBI	SAMN06172982	99.3579	2	99.81	0.67	NA	Animal	Herd 104	2007	North America	Canada
GCF_003578045.1_ASM357804v1	NCBI	SAMN06173004	99.5069	2	99.81	0	100	Animal	Herd 407	2008	North America	Canada
GCF_003578055.1_ASM357805v1	NCBI	SAMN06173002	99.4619	2	99.81	0	59	Animal	Herd 321	2007	North America	Canada
GCF_003578065.1_ASM357806v1	NCBI	SAMN06172989	99.4919	2	99.81	0.09	100	Animal	Herd 213	2008	North America	Canada
GCF_003686995.1_ASM368699v1	NCBI	SAMN10232708	99.4162	1	99.26	0.83	2	Homo sapiens	Neck/Axilla	2017	North America	USA
GCF_003687015.1_ASM368701v1	NCBI	SAMN10232698	99.2985	1	99.81	0	2	Homo sapiens	Neck/Axilla	2015	North America	USA
GCF_003687035.1_ASM368703v1	NCBI	SAMN10232694	99.3671	1	99.81	0	2	Homo sapiens	Neck/Axilla	2015	North America	USA
GCF_003687055.1_ASM368705v1	NCBI	SAMN10232700	99.3442	2	99.81	0	130	Homo sapiens	Neck/Axilla	2015	North America	USA
GCF_003687195.1_ASM368719v1	NCBI	SAMN10232707	99.3464	1	99.81	0.09	2	Homo sapiens	Neck/Axilla	2017	North America	USA
GCF_000417965.2_APO35.v2	NCBI	SAMN02470527	96.8924	3	99.67	0.34	702	Animal	skin	Unknown	Unknown	Unknown
GCF_003687235.1_ASM368723v1	NCBI	SAMN10232704	99.3663	1	99.81	0	2	Homo sapiens	Neck/Axilla	2015	North America	USA
GCF_003687255.1_ASM368725v1	NCBI	SAMN10232701	99.3751	1	99.81	0.47	2	Homo sapiens	Neck/Axilla	2015	North America	USA
GCF_003687295.1_ASM368729v1	NCBI	SAMN10232697	99.4205	1	99.81	0	2	Homo sapiens	Neck/Axilla	2016	North America	USA
GCF_003687315.1_ASM368731v1	NCBI	SAMN10232705	99.31	1	98.69	1.38	2	Homo sapiens	Neck/Axilla	2016	North America	USA
GCF_003687345.1_ASM368734v1	NCBI	SAMN10232706	99.1522	1	97.31	2.04	2	Homo sapiens	Neck/Axilla	2017	North America	USA
GCF_003687395.1_ASM368739v1	NCBI	SAMN10232693	99.386	1	99.81	0	2	Homo sapiens	Neck/Axilla	2014	North America	USA
GCF_003687755.1_ASM368775v1	NCBI	SAMN10237431	99.3077	1	99.72	0	2	Homo sapiens	Unknown	2010	North America	USA
GCF_003725355.1_ASM372535v1	NCBI	SAMN10392935	96.8442	3	99.67	0.1	1019	Unknown	Unknown	2018	North America	USA
GCF_003812425.1_ASM381242v1	NCBI	SAMN10163224	96.8485	3	99.67	0	924	Homo sapiens	CVP line blood	2016	Unknown	Unknown
GCF_003856395.1_ASM385639v1	NCBI	SAMN10473910	99.1026	2	99.25	0.02	20	Homo sapiens	skin	2017	Asia	South Korea
GCF_003856455.1_ASM385645v1	NCBI	SAMN10473924	99.1599	2	99.81	0.02	20	Homo sapiens	skin	2017	Asia	South Korea
GCF_003859985.1_ASM385998v1	NCBI	SAMN10478695	99.3886	2	99.81	0.09	130	Animal	dog mouth	2012	Europe	United Kingdom
GCF_003860105.1_ASM386010v1	NCBI	SAMN10490861	99.3905	1	99.81	0.09	2	Homo sapiens	Unknown	2018	North America	USA
GCF_003956755.1_ASM395675v1	NCBI	SAMN05908318	96.8572	3	99.11	0.66	691	Homo sapiens	skin	2014	Asia	India
GCF_003956785.1_ASM395678v1	NCBI	SAMN05908432	96.843	3	99.67	0.66	691	Homo sapiens	skin	2014	Asia	India
GCF_003956805.1_ASM395680v1	NCBI	SAMN05908345	96.7849	3	99.67	0.66	691	Homo sapiens	skin	2014	Asia	India
GCF_003956855.1_ASM395685v1	NCBI	SAMN05908435	96.8249	3	98.74	0.66	691	Homo sapiens	skin	2014	Asia	India
GCF_003956865.1_ASM395686v1	NCBI	SAMN05908440	96.8129	3	97.96	0.74	691	Homo sapiens	skin	2014	Asia	India
GCF_003956875.1_ASM395687v1	NCBI	SAMN05908353	96.8149	3	97.91	0.84	691	Homo sapiens	skin	2014	Asia	India
GCF_003956885.1_ASM395688v1	NCBI	SAMN05908319	96.7788	3	99.67	0.66	691	Homo sapiens	skin	2014	Asia	India
GCF_003956905.1_ASM395690v1	NCBI	SAMN05908355	96.8311	3	98.83	0.66	NA	Homo sapiens	skin	2014	Asia	India
GCF_003956955.1_ASM395695v1	NCBI	SAMN05908418	96.7647	3	98.01	0.85	691	Homo sapiens	skin	2014	Asia	India
GCF_003956965.1_ASM395696v1	NCBI	SAMN05908433	96.7825	3	99.61	0.66	691	Homo sapiens	skin	2014	Asia	India
GCF_003956975.1_ASM395697v1	NCBI	SAMN05908434	96.8025	3	99.66	1.04	691	Homo sapiens	skin	2014	Asia	India
GCF_003956995.1_ASM395699v1	NCBI	SAMN05908417	96.8742	3	99.67	0.66	691	Homo sapiens	skin	2014	Asia	India
GCF_003957035.1_ASM395703v1	NCBI	SAMN05908447	96.8547	3	99.67	1.23	691	Homo sapiens	skin	2014	Asia	India
GCF_003979615.1_ASM397961v1	NCBI	SAMN03940303	98.2176	4	99.11	0.01	171	Homo sapiens	skin	2014	Asia	India
GCF_003979655.1_ASM397965v1	NCBI	SAMN03941558	99.5212	2	99.81	0	59	Homo sapiens	skin	2014	Asia	India
GCF_003979695.1_ASM397969v1	NCBI	SAMN03941575	99.4686	2	99.81	0	59	Homo sapiens	skin	2014	Asia	India
GCF_003979705.1_ASM397970v1	NCBI	SAMN03941569	99.3967	2	99.81	0.28	59	Homo sapiens	skin	2014	Asia	India
GCF_003979715.1_ASM397971v1	NCBI	SAMN03941565	99.5006	2	99.81	0	NA	Homo sapiens	skin	2014	Asia	India
GCF_003979775.1_ASM397977v1	NCBI	SAMN04526978	96.8063	3	99.67	1.23	691	Homo sapiens	Female Nares	2015	Asia	India
GCF_003979795.1_ASM397979v1	NCBI	SAMN04526977	96.8561	3	99.67	0.9	691	Homo sapiens	Female Behind the ears	2015	Asia	India
GCF_003979805.1_ASM397980v1	NCBI	SAMN04526980	96.8495	3	99.53	2.44	691	Homo sapiens	Female Nares	2015	Asia	India
GCF_003979825.1_ASM397982v1	NCBI	SAMN04526979	96.8271	3	99.39	0.78	691	Homo sapiens	Female Behind the ears	2015	Asia	India
GCF_003979855.1_ASM397985v1	NCBI	SAMN04526982	96.8423	3	99.03	1.87	691	Homo sapiens	Female Nares	2015	Asia	India
GCF_003979865.1_ASM397986v1	NCBI	SAMN04526986	96.8536	3	99.67	0.66	691	Homo sapiens	Male Behind the ears	2015	Asia	India
GCF_003979875.1_ASM397987v1	NCBI	SAMN04526983	96.7261	3	99.64	1.02	691	Homo sapiens	Female Behind the ears	2015	Asia	India
GCF_003979885.1_ASM397988v1	NCBI	SAMN04526984	99.4231	2	99.81	1.86	384	Homo sapiens	Female Ear	2015	Asia	India
GCF_003979905.1_ASM397990v1	NCBI	SAMN04526989	96.8465	3	99.67	2.08	691	Homo sapiens	Female Nares	2015	Asia	India
GCF_000417945.2_APO27_v2	NCBI	SAMN02470520	96.9086	3	99.67	0.36	702	Animal	skin	2012	Europe	Germany
GCF_003979955.1_ASM397995v1	NCBI	SAMN04526990	96.8681	3	99.67	1.13	691	Homo sapiens	Female Behind the ears	2015	Asia	India
GCF_003979975.1_ASM397997v1	NCBI	SAMN04526993	99.4223	2	99.81	0	384	Homo sapiens	Female Nares	2015	Asia	India
GCF_003979985.1_ASM397998v1	NCBI	SAMN04526994	99.3904	2	99.67	0.73	384	Homo sapiens	Male Nares	2015	Asia	India
GCF_003980005.1_ASM398000v1	NCBI	SAMN04526995	96.8479	3	99.56	2.09	691	Homo sapiens	Female Ear	2015	Asia	India
GCF_003980055.1_ASM398005v1	NCBI	SAMN04526981	96.829	3	99.67	1	691	Homo sapiens	Female Nares	2015	Asia	India
GCF_003980075.1_ASM398007v1	NCBI	SAMN04526985	96.742	3	99.02	0.68	691	Homo sapiens	Female Behind the ears	2015	Asia	India
GCF_003980085.1_ASM398008v1	NCBI	SAMN04526987	96.8307	3	98.55	2.83	NA	Homo sapiens	Female Behind the ears	2015	Asia	India
GCF_003980095.1_ASM398009v1	NCBI	SAMN04526988	96.8526	3	99.67	0.66	691	Homo sapiens	Female Behind the ears	2015	Asia	India
GCF_003980105.1_ASM398010v1	NCBI	SAMN04526991	96.8691	3	99.49	1.32	691	Homo sapiens	Female Ear	2015	Asia	India
GCF_003980155.1_ASM398015v1	NCBI	SAMN04526996	99.3863	2	99.81	0.47	384	Homo sapiens	Female Behind the ears	2015	Asia	India
GCF_003980175.1_ASM398017v1	NCBI	SAMN04526999	99.3887	2	99.32	2.05	384	Homo sapiens	Female Behind the ears	2015	Asia	India
GCF_003980185.1_ASM398018v1	NCBI	SAMN04526997	99.4192	2	98.26	2.73	NA	Homo sapiens	Male Behind the ears	2015	Asia	India
GCF_003980195.1_ASM398019v1	NCBI	SAMN04526998	99.3453	2	99.16	0.79	384	Homo sapiens	Female Behind the ears	2015	Asia	India
GCF_003980255.1_ASM398025v1	NCBI	SAMN05908436	96.8832	3	99.45	0.66	691	Homo sapiens	skin	2014	Asia	India
GCF_003980285.1_ASM398028v1	NCBI	SAMN06199822	96.8314	3	99.67	1.91	691	Homo sapiens	Unknown	2015	Asia	India
GCF_004323055.1_ASM432305v1	NCBI	SAMN10390766	99.4382	2	99.81	0	87	Homo sapiens	Blood Culture	2018	Europe	Czech Republic
GCF_004323075.1_ASM432307v1	NCBI	SAMN10390764	99.5599	2	99.81	0.56	5	Homo sapiens	Blood Culture	2018	Europe	Czech Republic
GCF_004323085.1_ASM432308v1	NCBI	SAMN10390765	99.5318	2	99.81	0	5	Homo sapiens	Blood Culture	2018	Europe	Czech Republic
GCF_004329085.1_ASM432908v1	NCBI	SAMN10735320	99.4057	2	99.81	4.36	86	Homo sapiens	skin	2017	North America	USA
GCF_004329455.1_ASM432945v1	NCBI	SAMN10735323	99.3864	2	99.67	3.03	115	Homo sapiens	skin	2017	North America	USA
GCF_004343675.1_ASM434367v4	NCBI	SAMN11053881	99.2634	2	96.82	0.11	35	Homo sapiens	ear	2018	Asia	India
GCF_004374765.1_ASM437476v1	NCBI	SAMN11086759	99.3365	2	99.81	0	1054	Homo sapiens	Catheter from newborn	2012	North America	Mexico
GCF_004374775.1_ASM437477v1	NCBI	SAMN11086746	98.9784	2	99.24	0.86	23	Homo sapiens	Catheter from newborn	2006	North America	Mexico
GCF_004374795.1_ASM437479v1	NCBI	SAMN11086755	99.4397	1	99.81	0.19	2	Homo sapiens	Blood culture from newborn	2011	North America	Mexico
GCF_004374805.1_ASM437480v1	NCBI	SAMN11086753	99.437	1	98.95	0.47	2	Homo sapiens	Blood culture from newborn	2011	North America	Mexico
GCF_004374835.1_ASM437483v1	NCBI	SAMN11086757	99.4178	1	99.81	0.23	2	Homo sapiens	Blood from newborn	2012	North America	Mexico
GCF_004374865.1_ASM437486v1	NCBI	SAMN11086756	99.3894	1	99.25	0.39	2	Homo sapiens	Catheter from newborn	2012	North America	Mexico
GCF_004374875.1_ASM437487v1	NCBI	SAMN11086752	99.5056	2	99.81	0.19	81	Homo sapiens	Blood culture from newborn	2011	North America	Mexico
GCF_004374885.1_ASM437488v1	NCBI	SAMN11086754	99.4475	2	99.81	0.3	5	Homo sapiens	Catheter from newborn	2011	North America	Mexico
GCF_004374915.1_ASM437491v1	NCBI	SAMN11086758	99.3869	1	99.81	0	2	Homo sapiens	Catheter from newborn	2012	North America	Mexico
GCF_004374925.1_ASM437492v1	NCBI	SAMN11086760	99.4964	2	99.81	0.09	5	Homo sapiens	cerebrospinal fluid from newborn	2013	North America	Mexico
GCF_004374965.1_ASM437496v1	NCBI	SAMN11086751	99.4126	2	99.81	0.11	5	Homo sapiens	Blood from newborn	2010	North America	Mexico
GCF_004374975.1_ASM437497v1	NCBI	SAMN11086744	98.9806	2	99.12	1.5	23	Homo sapiens	Catheter from newborn	2006	North America	Mexico
GCF_004374995.1_ASM437499v1	NCBI	SAMN11086749	99.5411	2	99.81	0	59	Homo sapiens	Blood from adult	2008	North America	Mexico
GCF_004375005.1_ASM437500v1	NCBI	SAMN11086750	96.8991	3	99.67	0.19	NA	Homo sapiens	Blood from adult	2009	North America	Mexico
GCF_004375015.1_ASM437501v1	NCBI	SAMN11086748	99.0696	2	99.81	0.14	23	Homo sapiens	Blood from newborn	2008	North America	Mexico
GCF_004375065.1_ASM437506v1	NCBI	SAMN11086747	99.5647	2	99.81	0	59	Homo sapiens	soft tissue aspirate from adult	2007	North America	Mexico
GCF_004376155.1_ASM437615v1	NCBI	SAMN11086745	99.3163	2	99.81	0.19	89	Homo sapiens	Catheter from newborn	2006	North America	Mexico
GCF_004920235.1_ASM492023v1	NCBI	SAMN00621723	98.2544	4	98.96	0.28	170	Unknown	Unknown	Unknown	Unknown	Unknown
GCF_004920265.1_ASM492026v1	NCBI	SAMN00116851	98.1367	4	99.67	0	871	Unknown	Unknown	Unknown	Unknown	Unknown
GCF_005760475.1_ASM576047v1	NCBI	SAMN11611351	99.5353	2	99.81	0	59	Homo sapiens	Femur	2018	Europe	Belgium
GCF_005760495.1_ASM576049v1	NCBI	SAMN11611352	99.3207	2	99.81	0.23	83	Homo sapiens	Femur	2018	Europe	Belgium
GCF_000410915.1_1st_assembly	NCBI	SAMN02471389	96.895	3	99.67	0.06	595	Food	cured meat	2012	Europe	Italy
GCF_006094375.1_ASM609437v1	NCBI	SAMN10738425	100	2	99.81	0	5	Unknown	Unknown	Unknown	Unknown	Unknown
GCF_006151885.1_ASM615188v1	NCBI	SAMN11938472	99.3742	2	99.67	0.06	73	Homo sapiens	stomach	2014	North America	USA
GCF_006337185.1_ASM633718v1	NCBI	SAMN11953769	99.3908	2	99.77	0.09	87	Homo sapiens	skin; prosthetic joint infection	2018	Europe	Germany
GCF_006337205.1_ASM633720v1	NCBI	SAMN11953768	99.0029	2	99.81	0.04	23	Homo sapiens	skin; prosthetic joint infection	2018	Europe	Germany
GCF_006337225.1_ASM633722v1	NCBI	SAMN11953736	99.4005	2	99.81	0	87	Homo sapiens	skin; prosthetic joint infection	2018	Europe	Germany
GCF_006742205.1_ASM674220v1	NCBI	SAMD00169832	99.9929	2	99.81	0	5	Unknown	Unknown	Unknown	Unknown	Unknown
GCF_007665715.1_ASM766571v1	NCBI	SAMN11792742	96.7478	3	99.67	0	329	Unknown	environmental	2018	North America	USA
GCF_007665785.1_ASM766578v1	NCBI	SAMN11792737	96.7826	3	99.67	0	1010	Unknown	environmental	2018	North America	USA
GCF_007665825.1_ASM766582v1	NCBI	SAMN11792732	99.3227	2	99.73	0	35	Unknown	environmental	2018	North America	USA
GCF_007666105.1_ASM766610v1	NCBI	SAMN11792718	99.5036	2	99.81	0	57	Unknown	environmental	2018	North America	USA
GCF_007666125.1_ASM766612v1	NCBI	SAMN11792714	99.5352	2	99.81	0	57	Unknown	environmental	2018	North America	USA
GCF_007666195.1_ASM766619v1	NCBI	SAMN11792706	99.3798	2	99.81	0	14	Unknown	environmental	2018	North America	USA
GCF_007666305.1_ASM766630v1	NCBI	SAMN11792701	99.361	2	99.81	0.28	256	Unknown	environmental	2018	North America	USA
GCF_007666345.1_ASM766634v1	NCBI	SAMN11792700	99.515	2	99.81	0	81	Unknown	environmental	2018	North America	USA
GCF_007666395.1_ASM766639v1	NCBI	SAMN11792698	97.0222	3	99.67	0.59	1025	Unknown	environmental	2018	North America	USA
GCF_007666445.1_ASM766644v1	NCBI	SAMN11792695	98.0537	4	99.67	0	878	Unknown	environmental	2018	North America	USA
GCF_007666585.1_ASM766658v1	NCBI	SAMN11792687	99.3768	2	99.81	0	14	Unknown	environmental	2018	North America	USA
GCF_007666595.1_ASM766659v1	NCBI	SAMN11792685	96.7584	3	99.67	0.02	329	Unknown	environmental	2018	North America	USA
GCF_007666715.1_ASM766671v1	NCBI	SAMN11792679	96.7714	3	99.67	0.02	329	Unknown	environmental	2018	North America	USA
GCF_007666855.1_ASM766685v1	NCBI	SAMN11792670	99.3824	2	99.81	1.15	130	Unknown	environmental	2018	North America	USA
GCF_007666885.1_ASM766688v1	NCBI	SAMN11792669	99.2199	2	99.81	0	520	Unknown	environmental	2018	North America	USA
GCF_007666895.1_ASM766689v1	NCBI	SAMN11792667	99.4171	2	99.81	0.28	256	Unknown	environmental	2018	North America	USA
GCF_007666905.1_ASM766690v1	NCBI	SAMN11792668	98.0954	4	99.67	0	878	Unknown	environmental	2018	North America	USA
GCF_007666985.1_ASM766698v1	NCBI	SAMN11792664	98.1478	4	99.67	0.42	878	Unknown	environmental	2018	North America	USA
GCF_007667095.1_ASM766709v1	NCBI	SAMN11792657	96.7968	3	99.67	0.56	NA	Unknown	environmental	2018	North America	USA
GCF_007667145.1_ASM766714v1	NCBI	SAMN11792652	96.816	3	99.67	0	329	Unknown	environmental	2018	North America	USA
GCF_007667225.1_ASM766722v1	NCBI	SAMN11792646	96.8547	3	99.67	0	NA	Unknown	environmental	2018	North America	USA
GCF_007667235.1_ASM766723v1	NCBI	SAMN11792644	96.741	3	99.67	0	NA	Unknown	environmental	2018	North America	USA
GCF_007667255.1_ASM766725v1	NCBI	SAMN11792647	99.281	2	99.81	0.64	16	Unknown	environmental	2018	North America	USA
GCF_007667315.1_ASM766731v1	NCBI	SAMN11792641	96.8622	3	99.67	0	329	Unknown	environmental	2018	North America	USA
GCF_007667525.1_ASM766752v1	NCBI	SAMN11792629	99.4817	2	99.81	2.61	57	Unknown	environmental	2018	North America	USA
GCF_007667545.1_ASM766754v1	NCBI	SAMN11792627	99.5446	2	100	0.4	57	Unknown	environmental	2018	North America	USA
GCF_007667755.1_ASM766775v1	NCBI	SAMN11792615	99.4524	2	99.81	0.66	297	Unknown	environmental	2018	North America	USA
GCF_007667855.1_ASM766785v1	NCBI	SAMN11792609	99.4168	2	99.67	0.28	NA	Unknown	environmental	2018	North America	USA
GCF_007668135.1_ASM766813v1	NCBI	SAMN11792590	99.314	2	99.81	0	256	Unknown	environmental	2018	North America	USA
GCF_007672405.1_ASM767240v1	NCBI	SAMN11792586	96.8499	3	99.67	0	NA	Unknown	environmental	2018	North America	USA
GCF_007672455.1_ASM767245v1	NCBI	SAMN11792584	99.3055	2	99.81	0.14	54	Unknown	environmental	2018	North America	USA
GCF_007672775.1_ASM767277v1	NCBI	SAMN11792566	99.3427	2	99.67	0.28	73	Unknown	environmental	2018	North America	USA
GCF_007672815.1_ASM767281v1	NCBI	SAMN11792565	99.3978	2	99.81	1.4	256	Unknown	environmental	2018	North America	USA
GCF_007672825.1_ASM767282v1	NCBI	SAMN11792564	96.8025	3	99.45	0	NA	Unknown	environmental	2018	North America	USA
GCF_007672855.1_ASM767285v1	NCBI	SAMN11792563	99.3829	2	99.81	2.83	14	Unknown	environmental	2018	North America	USA
GCF_007672915.1_ASM767291v1	NCBI	SAMN11792560	96.9324	3	99.67	4.57	203	Unknown	environmental	2018	North America	USA
GCF_007672965.1_ASM767296v1	NCBI	SAMN11792557	99.4957	2	99.67	0.06	73	Unknown	environmental	2018	North America	USA
GCF_007673315.1_ASM767331v1	NCBI	SAMN11792534	99.438	2	99.81	0	57	Unknown	environmental	2018	North America	USA
GCF_000390405.1_Step36-1	NCBI	SAMN02470857	99.3336	1	97.34	2.94	NA	Unknown	Unknown	2011	Europe	Russia
GCF_007673495.1_ASM767349v1	NCBI	SAMN11792514	96.7893	3	99.67	1.83	NA	Unknown	environmental	2018	North America	USA
GCF_007673505.1_ASM767350v1	NCBI	SAMN11792511	96.8357	3	99.67	0	208	Unknown	environmental	2018	North America	USA
GCF_007673555.1_ASM767355v1	NCBI	SAMN11792509	96.8129	3	99.81	2.9	328	Unknown	environmental	2018	North America	USA
GCF_007673575.1_ASM767357v1	NCBI	SAMN11792510	99.3487	2	99.81	0.36	16	Unknown	environmental	2018	North America	USA
GCF_007673635.1_ASM767363v1	NCBI	SAMN11792507	99.3886	2	99.81	4.79	16	Unknown	environmental	2018	North America	USA
GCF_007673825.1_ASM767382v1	NCBI	SAMN11792488	99.3658	2	99.81	0.43	487	Unknown	environmental	2018	North America	USA
GCF_007673845.1_ASM767384v1	NCBI	SAMN11792489	99.5136	2	99.81	3.86	57	Unknown	environmental	2018	North America	USA
GCF_007673895.1_ASM767389v1	NCBI	SAMN11792487	99.3361	2	99.81	3.52	487	Unknown	environmental	2018	North America	USA
GCF_007674005.1_ASM767400v1	NCBI	SAMN11792476	99.4929	2	99.81	0.33	57	Unknown	environmental	2018	North America	USA
GCF_007674085.1_ASM767408v1	NCBI	SAMN11792470	96.838	3	99.86	2.73	869	Unknown	environmental	2018	North America	USA
GCF_007674185.1_ASM767418v1	NCBI	SAMN11792467	99.3869	2	99.81	0.01	5	Unknown	environmental	2018	North America	USA
GCF_007676715.1_ASM767671v1	NCBI	SAMN11792455	96.828	3	99.67	0.03	559	Unknown	environmental	2018	North America	USA
GCF_007677005.1_ASM767700v1	NCBI	SAMN11792433	99.4193	2	99.81	0	130	Unknown	environmental	2018	North America	USA
GCF_007677025.1_ASM767702v1	NCBI	SAMN11792436	99.3476	2	99.81	0	130	Unknown	environmental	2018	North America	USA
GCF_007677215.1_ASM767721v1	NCBI	SAMN11792417	99.5301	2	100	2.09	2	Unknown	environmental	2018	North America	USA
GCF_007677235.1_ASM767723v1	NCBI	SAMN11792410	98.7993	2	99.67	0	278	Unknown	environmental	2018	North America	USA
GCF_007677245.1_ASM767724v1	NCBI	SAMN11792413	99.4798	2	99.81	2.54	35	Unknown	environmental	2018	North America	USA
GCF_007677255.1_ASM767725v1	NCBI	SAMN11792414	99.4432	2	99.67	1	73	Unknown	environmental	2018	North America	USA
GCF_007677315.1_ASM767731v1	NCBI	SAMN11792408	96.7733	3	99.67	0	329	Unknown	environmental	2018	North America	USA
GCF_007677575.1_ASM767757v1	NCBI	SAMN11792386	99.5476	2	99.81	0.09	57	Unknown	environmental	2018	North America	USA
GCF_007677635.1_ASM767763v1	NCBI	SAMN11792383	99.4835	2	99.67	0.44	73	Unknown	environmental	2018	North America	USA
GCF_007677655.1_ASM767765v1	NCBI	SAMN11792381	99.4394	2	99.81	4.4	86	Unknown	environmental	2018	North America	USA
GCF_007678005.1_ASM767800v1	NCBI	SAMN11792353	99.4498	2	99.81	1.43	22	Unknown	environmental	2018	North America	USA
GCF_007678095.1_ASM767809v1	NCBI	SAMN11792350	99.3624	2	99.81	0	NA	Unknown	environmental	2018	North America	USA
GCF_007678155.1_ASM767815v1	NCBI	SAMN11792342	98.1623	4	99.67	0	NA	Unknown	environmental	2018	North America	USA
GCF_007678185.1_ASM767818v1	NCBI	SAMN11792341	98.4368	4	99.67	0	967	Unknown	environmental	2018	North America	USA
GCF_007678235.1_ASM767823v1	NCBI	SAMN11792339	96.7205	3	99.67	0.28	329	Unknown	environmental	2018	North America	USA
GCF_007678315.1_ASM767831v1	NCBI	SAMN11792332	99.3625	2	99.81	0.48	NA	Unknown	environmental	2018	North America	USA
GCF_007678355.1_ASM767835v1	NCBI	SAMN11792331	99.2969	2	99.81	0.01	323	Unknown	environmental	2018	North America	USA
GCF_007678415.1_ASM767841v1	NCBI	SAMN11792328	99.5777	2	99.81	0	986	Unknown	environmental	2018	North America	USA
GCF_007678685.1_ASM767868v1	NCBI	SAMN11792310	99.2871	2	99.81	0	16	Unknown	environmental	2018	North America	USA
GCF_007678735.1_ASM767873v1	NCBI	SAMN11792312	99.306	2	99.81	0.02	173	Unknown	environmental	2018	North America	USA
GCF_007678985.1_ASM767898v1	NCBI	SAMN11792294	99.5302	2	99.81	0.11	89	Unknown	environmental	2018	North America	USA
GCF_007679125.1_ASM767912v1	NCBI	SAMN11792284	96.7689	3	99.11	0.6	884	Unknown	environmental	2018	North America	USA
GCF_007679405.1_ASM767940v1	NCBI	SAMN11792268	99.3104	2	99.81	0.12	16	Unknown	environmental	2018	North America	USA
GCF_008726255.1_ASM872625v1	NCBI	SAMN12797045	99.4795	2	99.81	0.28	7	Homo sapiens	Unknown	Unknown	North America	USA
GCF_008726465.1_ASM872646v1	NCBI	SAMN12797033	99.4704	2	99.7	0.23	88	Homo sapiens	Unknown	Unknown	North America	USA
GCF_008726735.1_ASM872673v1	NCBI	SAMN12797018	99.3944	2	99.81	0.78	1020	Homo sapiens	Unknown	Unknown	North America	USA
GCF_008726775.1_ASM872677v1	NCBI	SAMN12797016	99.3775	2	99.81	0.56	167	Homo sapiens	Unknown	Unknown	North America	USA
GCF_008726905.1_ASM872690v1	NCBI	SAMN12797008	99.1961	2	99.67	0	32	Homo sapiens	Unknown	Unknown	North America	USA
GCF_008727015.1_ASM872701v1	NCBI	SAMN12797002	99.2579	2	99.67	0	32	Homo sapiens	Unknown	Unknown	North America	USA
GCF_008728125.1_ASM872812v1	NCBI	SAMN12797020	97.0149	3	98.83	0.74	984	Homo sapiens	Unknown	Unknown	North America	USA
GCF_000362145.1_Stap_aure_M0881_V1	NCBI	SAMN01047814	99.4468	2	99.25	0.38	5	Unknown	Blood	2004	North America	USA
GCF_008868245.1_ASM886824v1	NCBI	SAMN12822027	99.5491	2	99.81	0	8	Unknown	Unknown	2019	Unknown	Unknown
GCF_008922045.1_ASM892204v1	NCBI	SAMN12840250	99.2257	1	99.81	1.23	2	Homo sapiens	blood	2014	Europe	United Kingdom
GCF_008922095.1_ASM892209v1	NCBI	SAMN12840249	99.2683	2	99.67	0.86	48	Homo sapiens	blood	2013	Europe	United Kingdom
GCF_008922115.1_ASM892211v1	NCBI	SAMN12840248	99.1234	1	99.81	1.37	2	Homo sapiens	blood	2013	Europe	United Kingdom
GCF_008922155.1_ASM892215v1	NCBI	SAMN12840245	99.2781	2	99.67	0	1021	Homo sapiens	blood	2013	Europe	United Kingdom
GCF_008922165.1_ASM892216v1	NCBI	SAMN12840246	99.2197	1	99.81	0	2	Homo sapiens	blood	2013	Europe	United Kingdom
GCF_008922175.1_ASM892217v1	NCBI	SAMN12840244	99.3491	2	99.81	0.57	204	Homo sapiens	blood	2013	Europe	United Kingdom
GCF_008922205.1_ASM892220v1	NCBI	SAMN12840243	99.4529	1	99.81	1.2	2	Homo sapiens	blood	2012	Europe	United Kingdom
GCF_008922245.1_ASM892224v1	NCBI	SAMN12840239	98.1641	4	99.67	0	19	Homo sapiens	blood	2012	Europe	United Kingdom
GCF_008922265.1_ASM892226v1	NCBI	SAMN12840234	99.1462	1	99.81	4.96	2	Homo sapiens	blood	2011	Europe	United Kingdom
GCF_008922285.1_ASM892228v1	NCBI	SAMN12840238	99.1138	1	99.81	0	2	Homo sapiens	blood	2011	Europe	United Kingdom
GCF_008922315.1_ASM892231v1	NCBI	SAMN12840237	99.2114	1	99.81	0	2	Homo sapiens	blood	2011	Europe	United Kingdom
GCF_008922345.1_ASM892234v1	NCBI	SAMN12840233	99.3078	2	99.81	0.63	83	Homo sapiens	blood	2011	Europe	United Kingdom
GCF_008922365.1_ASM892236v1	NCBI	SAMN12840232	99.4365	1	99.81	0.44	2	Homo sapiens	blood	2011	Europe	United Kingdom
GCF_008922375.1_ASM892237v1	NCBI	SAMN12840230	99.5875	2	99.7	0.04	5	Homo sapiens	blood	2010	Europe	United Kingdom
GCF_008922385.1_ASM892238v1	NCBI	SAMN12840231	99.3563	1	100	2.91	2	Homo sapiens	blood	2010	Europe	United Kingdom
GCF_008922415.1_ASM892241v1	NCBI	SAMN12840229	99.5032	2	99.81	0	5	Homo sapiens	blood	2010	Europe	United Kingdom
GCF_008922445.1_ASM892244v1	NCBI	SAMN12840227	99.1092	1	99.81	0.66	2	Homo sapiens	blood	2009	Europe	United Kingdom
GCF_008922455.1_ASM892245v1	NCBI	SAMN12840226	96.8055	3	99.67	0.92	559	Homo sapiens	blood	2009	Europe	United Kingdom
GCF_008922485.1_ASM892248v1	NCBI	SAMN12840224	99.2374	2	99.67	0.28	48	Homo sapiens	blood	2018	Europe	United Kingdom
GCF_008922505.1_ASM892250v1	NCBI	SAMN12840225	99.2699	2	99.67	0.28	48	Homo sapiens	blood	2018	Europe	United Kingdom
GCF_008922525.1_ASM892252v1	NCBI	SAMN12840223	99.3564	1	99.81	0.09	2	Homo sapiens	blood	2018	Europe	United Kingdom
GCF_008922545.1_ASM892254v1	NCBI	SAMN12840222	99.304	1	99.81	0.09	2	Homo sapiens	blood	2018	Europe	United Kingdom
GCF_008922555.1_ASM892255v1	NCBI	SAMN12840221	99.3703	1	99.81	0	2	Homo sapiens	blood	2017	Europe	United Kingdom
GCF_008922565.1_ASM892256v1	NCBI	SAMN12840220	99.4327	1	99.81	0	2	Homo sapiens	blood	2017	Europe	United Kingdom
GCF_008922605.1_ASM892260v1	NCBI	SAMN12840219	99.4801	1	99.81	0	2	Homo sapiens	blood	2017	Europe	United Kingdom
GCF_008922615.1_ASM892261v1	NCBI	SAMN12840235	99.1596	1	99.81	1.38	2	Homo sapiens	blood	2011	Europe	United Kingdom
GCF_008922645.1_ASM892264v1	NCBI	SAMN12840218	99.2885	1	99.81	0.09	2	Homo sapiens	blood	2017	Europe	United Kingdom
GCF_008922655.1_ASM892265v1	NCBI	SAMN12840217	99.3568	1	99.81	0.09	2	Homo sapiens	blood	2017	Europe	United Kingdom
GCF_008922665.1_ASM892266v1	NCBI	SAMN12840216	99.3837	2	99.81	0.04	915	Homo sapiens	blood	2017	Europe	United Kingdom
GCF_008922695.1_ASM892269v1	NCBI	SAMN12840215	99.2921	1	99.81	0	2	Homo sapiens	blood	2017	Europe	United Kingdom
GCF_008922725.1_ASM892272v1	NCBI	SAMN12840214	99.2779	1	99.81	0.09	2	Homo sapiens	blood	2017	Europe	United Kingdom
GCF_008922745.1_ASM892274v1	NCBI	SAMN12840212	99.3244	1	99.81	0.09	2	Homo sapiens	blood	2017	Europe	United Kingdom
GCF_008922755.1_ASM892275v1	NCBI	SAMN12840213	99.4288	2	99.81	0	210	Homo sapiens	blood	2017	Europe	United Kingdom
GCF_008922785.1_ASM892278v1	NCBI	SAMN12840210	99.4098	2	99.67	0.34	73	Homo sapiens	blood	2017	Europe	United Kingdom
GCF_008922795.1_ASM892279v1	NCBI	SAMN12840211	99.3028	1	99.81	0	2	Homo sapiens	blood	2017	Europe	United Kingdom
GCF_008922805.1_ASM892280v1	NCBI	SAMN12840209	98.412	4	99.67	0.02	1022	Homo sapiens	blood	2017	Europe	United Kingdom
GCF_008922845.1_ASM892284v1	NCBI	SAMN12840208	99.3804	2	99.81	0.02	210	Homo sapiens	blood	2017	Europe	United Kingdom
GCF_008922855.1_ASM892285v1	NCBI	SAMN12840207	99.3343	2	99.81	0.02	54	Homo sapiens	blood	2017	Europe	United Kingdom
GCF_008922885.1_ASM892288v1	NCBI	SAMN12840205	99.3162	1	99.81	0.09	2	Homo sapiens	blood	2016	Europe	United Kingdom
GCF_008922895.1_ASM892289v1	NCBI	SAMN12840206	99.2992	1	99.81	0.09	2	Homo sapiens	blood	2016	Europe	United Kingdom
GCF_008922925.1_ASM892292v1	NCBI	SAMN12840204	99.3431	1	99.81	0.09	2	Homo sapiens	blood	2016	Europe	United Kingdom
GCF_008922945.1_ASM892294v1	NCBI	SAMN12840203	99.2311	2	99.81	0	528	Homo sapiens	blood	2016	Europe	United Kingdom
GCF_008922955.1_ASM892295v1	NCBI	SAMN12840202	99.1399	1	99.81	0	2	Homo sapiens	blood	2016	Europe	United Kingdom
GCF_000314715.2_Stap_epid_BVS058A4_V1	NCBI	SAMN02463887	98.0666	4	99.67	0.02	NA	Homo sapiens	Unknown	Unknown	Unknown	Unknown
GCF_008922985.1_ASM892298v1	NCBI	SAMN12840201	99.1136	2	99.81	0.02	23	Homo sapiens	blood	2016	Europe	United Kingdom
GCF_008922995.1_ASM892299v1	NCBI	SAMN12840200	99.144	1	99.81	0	2	Homo sapiens	blood	2016	Europe	United Kingdom
GCF_008923005.1_ASM892300v1	NCBI	SAMN12840199	99.4541	1	99.81	0	2	Homo sapiens	blood	2016	Europe	United Kingdom
GCF_008923045.1_ASM892304v1	NCBI	SAMN12840198	99.5251	2	99.81	0	5	Homo sapiens	blood	2016	Europe	United Kingdom
GCF_008923065.1_ASM892306v1	NCBI	SAMN12840197	99.5176	2	99.81	0	5	Homo sapiens	blood	2016	Europe	United Kingdom
GCF_008923075.1_ASM892307v1	NCBI	SAMN12840196	99.5793	2	99.81	0	59	Homo sapiens	blood	2016	Europe	United Kingdom
GCF_008923085.1_ASM892308v1	NCBI	SAMN12840195	99.244	2	99.67	0.37	48	Homo sapiens	blood	2016	Europe	United Kingdom
GCF_008923125.1_ASM892312v1	NCBI	SAMN12840194	99.3379	2	99.81	0	35	Homo sapiens	blood	2016	Europe	United Kingdom
GCF_008923145.1_ASM892314v1	NCBI	SAMN12840193	99.163	1	99.81	0	2	Homo sapiens	blood	2016	Europe	United Kingdom
GCF_009026045.1_ASM902604v1	NCBI	SAMN12840242	99.2833	1	99.81	0.04	2	Homo sapiens	blood	2012	Europe	United Kingdom
GCF_009026065.1_ASM902606v1	NCBI	SAMN12840241	99.3788	2	99.81	1.13	54	Homo sapiens	blood	2012	Europe	United Kingdom
GCF_009026095.1_ASM902609v1	NCBI	SAMN12840240	99.4922	2	99.81	1.91	210	Homo sapiens	blood	2012	Europe	United Kingdom
GCF_009648365.1_ASM964836v1	NCBI	SAMN13064475	99.4444	2	99.81	3.69	59	Animal	blood	2018	Asia	China
GCF_009663955.1_ASM966395v1	NCBI	SAMN13151461	99.4792	2	99.81	0.56	307	Enviroment	soil from plant root system	2018	Asia	China
GCF_009685135.1_ASM968513v1	NCBI	SAMN09103952	99.3462	1	99.81	0	2	Homo sapiens	blood	2016	Europe	Ireland
GCF_009757155.1_ASM975715v1	NCBI	SAMN13141221	99.2071	2	96.64	2.94	88	Homo sapiens	feces	2016	Europe	United Kingdom
GCF_009757165.1_ASM975716v1	NCBI	SAMN13141284	99.5667	2	99.81	0.56	5	Homo sapiens	feces	2016	Europe	United Kingdom
GCF_009757185.1_ASM975718v1	NCBI	SAMN13150800	99.4653	2	99.81	0.56	5	Homo sapiens	feces	2016	Europe	United Kingdom
GCF_009765515.1_ASM976551v1	NCBI	SAMN13012100	97.7082	3	99.67	0	1012	Unknown	Precipitation	2013	North America	USA
GCF_009769015.1_ASM976901v1	NCBI	SAMN12721531	99.4863	2	99.81	0	198	Homo sapiens	Vagina	2014	Asia	South Korea
GCF_009769125.1_ASM976912v1	NCBI	SAMN12721499	98.0169	4	99.67	0.22	673	Homo sapiens	blood	2012	Asia	South Korea
GCF_009896645.1_ASM989664v1	NCBI	SAMN10929363	99.4465	2	99.81	0	5	Homo sapiens	milk	Unknown	Europe	Ireland
GCF_009896875.1_ASM989687v1	NCBI	SAMN10929349	96.7808	3	99.67	0	1056	Homo sapiens	milk	Unknown	Europe	Ireland
GCF_009896905.1_ASM989690v1	NCBI	SAMN10929348	99.4027	2	99.81	0	1057	Homo sapiens	milk	Unknown	Europe	Ireland
GCF_009896915.1_ASM989691v1	NCBI	SAMN10929350	99.2757	2	99.81	0	225	Homo sapiens	milk	Unknown	Europe	Ireland
GCF_009896965.1_ASM989696v1	NCBI	SAMN10929345	99.4201	2	99.81	0.09	6	Homo sapiens	milk	Unknown	Europe	Ireland
GCF_009896975.1_ASM989697v1	NCBI	SAMN10929346	99.4182	2	99.81	0.09	6	Homo sapiens	milk	Unknown	Europe	Ireland
GCF_009897025.1_ASM989702v1	NCBI	SAMN10929343	99.4039	2	99.81	0.09	6	Homo sapiens	milk	Unknown	Europe	Ireland
GCF_009897035.1_ASM989703v1	NCBI	SAMN10929342	99.4629	2	99.81	0.56	307	Homo sapiens	milk	Unknown	Europe	Ireland
GCF_009897065.1_ASM989706v1	NCBI	SAMN10929341	99.3806	2	99.81	0.56	35	Homo sapiens	milk	Unknown	Europe	Ireland
GCF_009897075.1_ASM989707v1	NCBI	SAMN10929339	99.4642	2	99.81	0.56	307	Homo sapiens	milk	Unknown	Europe	Ireland
GCF_009897085.1_ASM989708v1	NCBI	SAMN10929340	99.2622	2	99.81	0.02	54	Homo sapiens	milk	Unknown	Europe	Ireland
GCF_009897125.1_ASM989712v1	NCBI	SAMN10929338	99.4265	2	99.81	0.56	307	Homo sapiens	milk	Unknown	Europe	Ireland
GCF_009897195.1_ASM989719v1	NCBI	SAMN10929336	99.4766	2	99.81	0	5	Homo sapiens	milk	Unknown	Europe	Ireland
GCF_009897225.1_ASM989722v1	NCBI	SAMN10929332	99.4932	2	99.81	0	5	Homo sapiens	milk	Unknown	Europe	Ireland
GCF_009897235.1_ASM989723v1	NCBI	SAMN10929333	99.3338	2	99.81	0.62	749	Homo sapiens	milk	Unknown	Europe	Ireland
GCF_009897265.1_ASM989726v1	NCBI	SAMN10929331	99.4228	2	99.81	0	153	Homo sapiens	milk	Unknown	Europe	Ireland
GCF_009897305.1_ASM989730v1	NCBI	SAMN10929330	99.4568	2	99.81	0	153	Homo sapiens	milk	Unknown	Europe	Ireland
GCF_009897315.1_ASM989731v1	NCBI	SAMN10929328	99.5346	2	99.81	0.09	88	Homo sapiens	milk	Unknown	Europe	Ireland
GCF_000308395.1_ASM30839v1	NCBI	SAMN01103171	99.5106	2	99.81	0.33	59	Unknown	Unknown	Unknown	Oceania	Australia
GCF_009897365.1_ASM989736v1	NCBI	SAMN10929326	99.5655	2	99.81	0	57	Homo sapiens	milk	Unknown	Europe	Ireland
GCF_009897375.1_ASM989737v1	NCBI	SAMN10929323	99.1671	2	99.67	0	32	Homo sapiens	milk	Unknown	Europe	Ireland
GCF_009897425.1_ASM989742v1	NCBI	SAMN10929322	99.482	2	99.81	0	57	Homo sapiens	milk	Unknown	Europe	Ireland
GCF_009897435.1_ASM989743v1	NCBI	SAMN10929324	99.2049	2	99.67	0	32	Homo sapiens	milk	Unknown	Europe	Ireland
GCF_009897505.1_ASM989750v1	NCBI	SAMN10929320	99.4486	2	99.81	0.1	1058	Homo sapiens	milk	Unknown	Europe	Ireland
GCF_009897515.1_ASM989751v1	NCBI	SAMN10929319	99.4601	2	99.67	0.28	73	Homo sapiens	milk	Unknown	Europe	Ireland
GCF_009897605.1_ASM989760v1	NCBI	SAMN10929314	99.3159	2	99.81	0	35	Homo sapiens	milk	Unknown	Europe	Ireland
GCF_009897625.1_ASM989762v1	NCBI	SAMN10929313	99.4318	2	99.81	0	81	Homo sapiens	milk	Unknown	Europe	Ireland
GCF_009897655.1_ASM989765v1	NCBI	SAMN10929310	99.2907	2	99.81	0	173	Homo sapiens	milk	Unknown	Europe	Ireland
GCF_009897685.1_ASM989768v1	NCBI	SAMN10929311	99.3969	2	99.81	0	130	Homo sapiens	milk	Unknown	Europe	Ireland
GCF_009897805.1_ASM989780v1	NCBI	SAMN10929303	99.3869	2	99.81	0	153	Homo sapiens	milk	Unknown	Europe	Ireland
GCF_009897825.1_ASM989782v1	NCBI	SAMN10929302	99.4042	2	99.81	0	153	Homo sapiens	milk	Unknown	Europe	Ireland
GCF_009897905.1_ASM989790v1	NCBI	SAMN10929299	99.8401	2	99.81	0	190	Homo sapiens	milk	Unknown	Europe	Ireland
GCF_009897925.1_ASM989792v1	NCBI	SAMN10929296	99.3254	2	99.7	0.06	769	Homo sapiens	milk	Unknown	Europe	Ireland
GCF_009897935.1_ASM989793v1	NCBI	SAMN10929297	99.3804	2	99.7	0.06	769	Homo sapiens	milk	Unknown	Europe	Ireland
GCF_009897945.1_ASM989794v1	NCBI	SAMN10929295	99.7913	2	99.81	0	190	Homo sapiens	milk	Unknown	Europe	Ireland
GCF_009897975.1_ASM989797v1	NCBI	SAMN10929298	99.3791	2	99.7	0.06	769	Homo sapiens	milk	Unknown	Europe	Ireland
GCF_009898005.1_ASM989800v1	NCBI	SAMN10929294	99.3661	2	99.7	0.06	769	Homo sapiens	milk	Unknown	Europe	Ireland
GCF_009898025.1_ASM989802v1	NCBI	SAMN10929290	99.366	2	99.81	0	1059	Homo sapiens	milk	Unknown	Europe	Ireland
GCF_009898035.1_ASM989803v1	NCBI	SAMN10929291	99.3305	2	99.7	0.06	769	Homo sapiens	milk	Unknown	Europe	Ireland
GCF_009898055.1_ASM989805v1	NCBI	SAMN10929293	99.3676	2	99.81	0	130	Homo sapiens	milk	Unknown	Europe	Ireland
GCF_009898075.1_ASM989807v1	NCBI	SAMN10929292	99.3802	2	99.7	0.06	769	Homo sapiens	milk	Unknown	Europe	Ireland
GCF_009898115.1_ASM989811v1	NCBI	SAMN10929287	99.4605	2	99.81	0	5	Homo sapiens	milk	Unknown	Europe	Ireland
GCF_009898145.1_ASM989814v1	NCBI	SAMN10929288	99.3764	2	99.7	0.06	769	Homo sapiens	milk	Unknown	Europe	Ireland
GCF_009932695.1_ASM993269v1	NCBI	SAMD00099650	98.1658	4	99.67	0	19	Homo sapiens	Skin swab	2009	Unknown	Unknown
GCF_010132335.1_ASM1013233v1	NCBI	SAMN12507776	99.3515	2	99.56	0.42	130	Homo sapiens	Skin swab	Unknown	North America	USA
GCF_011038575.1_ASM1103857v1	NCBI	SAMN10857478	99.1575	2	99.81	0.56	23	Homo sapiens	Unknown	2014	Europe	Germany
GCF_011306595.1_ASM1130659v1	NCBI	SAMN12507996	99.481	2	99.81	0.09	487	Homo sapiens	R_nares	2018	North America	USA
GCF_011306775.1_ASM1130677v1	NCBI	SAMN12508002	99.3714	2	99.67	0.28	60	Homo sapiens	R_cheek	2018	North America	USA
GCF_011307015.1_ASM1130701v1	NCBI	SAMN12508047	96.9393	3	99.67	0.65	640	Homo sapiens	Toeweb	2018	North America	USA
GCF_011307235.1_ASM1130723v1	NCBI	SAMN12508049	96.8445	3	99.67	0	NA	Homo sapiens	R_thumb	2018	North America	USA
GCF_011307475.1_ASM1130747v1	NCBI	SAMN12508243	99.4087	2	99.67	0.28	73	Homo sapiens	L_thumb	Unknown	North America	USA
GCF_011307595.1_ASM1130759v1	NCBI	SAMN12508595	99.4559	2	99.81	0.09	487	Homo sapiens	Cubital_fossa	2018	North America	USA
GCF_011307695.1_ASM1130769v1	NCBI	SAMN12508754	99.4533	2	99.67	0.28	73	Homo sapiens	L_index	2018	North America	USA
GCF_011307715.1_ASM1130771v1	NCBI	SAMN12508927	99.5302	2	99.81	0	218	Homo sapiens	Umbilicus	2018	North America	USA
GCF_012029805.1_ASM1202980v1	NCBI	SAMN14478499	99.3525	2	99.81	0.1	323	Homo sapiens	Unknown	Unknown	North America	USA
GCF_012029995.1_ASM1202999v1	NCBI	SAMN14470243	96.7851	3	99.67	0.03	329	Homo sapiens	Healthy skin	2018	Europe	Netherlands
GCF_012102495.1_ASM1210249v1	NCBI	SAMN14470505	99.3872	2	99.81	0.62	101	Animal	urine	2019	South America	Brazil
GCF_012641685.1_ASM1264168v1	NCBI	SAMN12537707	99.4007	2	99.81	0.06	59	Enviroment	toothbrush	2018	North America	USA
GCF_012843325.1_ASM1284332v1	NCBI	SAMN14558282	99.6322	2	99.81	0	130	Animal	feces	2018	Europe	Germany
GCF_013317125.1_ASM1331712v1	NCBI	SAMN11960487	99.444	1	99.81	0	2	Homo sapiens	skin	2011	Europe	Germany
GCF_014156385.1_ASM1415638v1	NCBI	SAMN10411012	96.8369	3	99.67	0.34	NA	Plant	rhizosphere	2016	South America	Brazil
GCF_014265185.1_ASM1426518v1	NCBI	SAMN15815323	99.4757	2	99.67	0.28	73	Unknown	Unknown	2015	North America	USA
GCF_014265205.1_ASM1426520v1	NCBI	SAMN15815325	99.4572	2	99.81	0.1	153	Unknown	Unknown	2015	North America	USA
GCF_014265225.1_ASM1426522v1	NCBI	SAMN15815326	99.3722	2	99.67	0.28	73	Unknown	Unknown	2015	North America	USA
GCF_014265235.1_ASM1426523v1	NCBI	SAMN15815327	99.3883	2	99.67	0.28	73	Unknown	Unknown	2015	North America	USA
GCF_014265285.1_ASM1426528v1	NCBI	SAMN15815324	99.3535	2	99.81	0	17	Unknown	Unknown	2015	North America	USA
GCF_014265305.1_ASM1426530v1	NCBI	SAMN15815322	99.4368	2	99.67	0.28	73	Unknown	Unknown	2015	North America	USA
GCF_014265315.1_ASM1426531v1	NCBI	SAMN15815318	99.3335	2	99.67	0.28	345	Unknown	Unknown	2015	North America	USA
GCF_014265325.1_ASM1426532v1	NCBI	SAMN15815317	96.7176	3	99.67	0	329	Unknown	Unknown	2015	North America	USA
GCF_014265335.1_ASM1426533v1	NCBI	SAMN15815319	99.4537	2	99.67	0.28	73	Unknown	Unknown	2015	North America	USA
GCF_014265365.1_ASM1426536v1	NCBI	SAMN15815316	98.1794	4	99.67	0	171	Unknown	Unknown	2015	North America	USA
GCF_014265405.1_ASM1426540v1	NCBI	SAMN15815314	99.3771	2	99.67	0.37	73	Unknown	Unknown	2015	North America	USA
GCF_014265445.1_ASM1426544v1	NCBI	SAMN15815311	99.3868	2	99.67	0.28	73	Unknown	Unknown	2015	North America	USA
GCF_014265485.1_ASM1426548v1	NCBI	SAMN15815312	99.3758	2	99.67	0.28	73	Unknown	Unknown	2015	North America	USA
GCF_014265545.1_ASM1426554v1	NCBI	SAMN15815315	99.1966	2	99.67	0	32	Unknown	Unknown	2015	North America	USA
GCF_014265645.1_ASM1426564v1	NCBI	SAMN15815302	99.3633	2	99.67	0.28	73	Unknown	Unknown	2015	North America	USA
GCF_014265655.1_ASM1426565v1	NCBI	SAMN15815300	99.475	2	98.69	0.1	153	Unknown	Unknown	2015	North America	USA
GCF_014265665.1_ASM1426566v1	NCBI	SAMN15815299	99.5048	2	98.13	0.1	153	Unknown	Unknown	2015	North America	USA
GCF_014265785.1_ASM1426578v1	NCBI	SAMN15815296	99.3529	2	99.81	0	17	Unknown	Unknown	2015	North America	USA
GCF_014265825.1_ASM1426582v1	NCBI	SAMN15815292	99.4373	2	99.81	0.56	297	Unknown	Unknown	2015	North America	USA
GCF_014265845.1_ASM1426584v1	NCBI	SAMN15815291	99.4695	2	99.67	0.28	73	Unknown	Unknown	2015	North America	USA
GCF_014265865.1_ASM1426586v1	NCBI	SAMN15815290	99.4643	2	99.67	0.28	73	Unknown	Unknown	2015	North America	USA
GCF_014265905.1_ASM1426590v1	NCBI	SAMN15815283	99.5667	2	99.81	0	5	Unknown	Unknown	2015	North America	USA
GCF_014266035.1_ASM1426603v1	NCBI	SAMN15815289	99.4642	2	99.67	0.28	73	Unknown	Unknown	2015	North America	USA
GCF_014266135.1_ASM1426613v1	NCBI	SAMN15815260	99.3995	2	99.67	0.28	73	Unknown	Unknown	2015	North America	USA
GCF_014266325.1_ASM1426632v1	NCBI	SAMN15815277	96.7281	3	99.67	0	329	Unknown	Unknown	2015	North America	USA
GCF_014266335.1_ASM1426633v1	NCBI	SAMN15815281	99.2296	2	97.7	2.2	73	Unknown	Unknown	2015	North America	USA
GCF_014266415.1_ASM1426641v1	NCBI	SAMN15815275	99.3894	2	99.81	0.3	86	Unknown	Unknown	2015	North America	USA
GCF_014266425.1_ASM1426642v1	NCBI	SAMN15815276	98.206	4	99.67	0	171	Unknown	Unknown	2015	North America	USA
GCF_014266535.1_ASM1426653v1	NCBI	SAMN15815265	99.1477	2	99.67	0	32	Unknown	Unknown	2015	North America	USA
GCF_014266565.1_ASM1426656v1	NCBI	SAMN15815264	99.4017	2	99.67	0.37	73	Unknown	Unknown	2015	North America	USA
GCF_014266605.1_ASM1426660v1	NCBI	SAMN15815263	99.5089	2	99.81	0	5	Unknown	Unknown	2015	North America	USA
GCF_014266795.1_ASM1426679v1	NCBI	SAMN15815255	99.4076	2	99.67	0.28	73	Unknown	Unknown	2015	North America	USA
GCF_014267055.1_ASM1426705v1	NCBI	SAMN15815230	98.2185	4	99.67	0	19	Unknown	Unknown	2015	North America	USA
GCF_014267185.1_ASM1426718v1	NCBI	SAMN15815254	99.3991	2	99.67	0.28	73	Unknown	Unknown	2015	North America	USA
GCF_014267225.1_ASM1426722v1	NCBI	SAMN15815268	96.8413	3	99.67	0	329	Unknown	Unknown	2015	North America	USA
GCF_014323365.1_ASM1432336v1	NCBI	SAMN15815282	99.4446	2	99.67	0.28	73	Unknown	Unknown	2015	North America	USA
GCF_014323385.1_ASM1432338v1	NCBI	SAMN15815280	99.3556	2	99.67	0.28	345	Unknown	Unknown	2015	North America	USA
GCF_014334295.1_ASM1433429v1	NCBI	SAMN04286969	98.3757	4	99.67	0	72	Unknown	Unknown	2008	North America	USA
GCF_014436665.1_ASM1443666v1	NCBI	SAMN15660212	98.462	4	99.67	0	65	Homo sapiens	cheekbone	2010	Europe	France
GCF_014489335.1_ASM1448933v1	NCBI	SAMN15897741	99.3472	2	99.81	0	35	Animal	Unknown	2018	Unknown	Unknown
GCF_014490515.1_ASM1449051v1	NCBI	SAMN15950888	96.8819	3	99.67	0.02	924	Homo sapiens	Unknown	2018	Unknown	Unknown
GCF_015070395.1_ASM1507039v1	NCBI	SAMN16402359	96.9424	3	99.67	0	226	Homo sapiens	blood	2018	Africa	Ghana
GCF_015070555.1_ASM1507055v1	NCBI	SAMN16402353	99.3311	2	99.67	0.02	48	Homo sapiens	nasal mucosa	2018	Africa	Ghana
GCF_015070585.1_ASM1507058v1	NCBI	SAMN16402351	96.6989	3	99.67	0.9	994	Homo sapiens	blood	2018	Africa	Ghana
GCF_015070605.1_ASM1507060v1	NCBI	SAMN16402349	96.8931	3	99.81	0	993	Homo sapiens	blood	2018	Africa	Ghana
GCF_015070675.1_ASM1507067v1	NCBI	SAMN16402347	98.3713	4	99.67	0	490	Homo sapiens	blood	2018	Africa	Ghana
GCF_015070735.1_ASM1507073v1	NCBI	SAMN16402345	98.324	4	99.67	0.02	490	Homo sapiens	blood	2018	Africa	Ghana
GCF_015221215.1_ASM1522121v1	NCBI	SAMN16376636	98.2482	4	99.67	0	490	Homo sapiens	blood	2019	Africa	South Africa
GCF_015221265.1_ASM1522126v1	NCBI	SAMN16376633	99.4549	1	99.81	0.43	2	Homo sapiens	blood	2019	Africa	South Africa
GCF_015273045.1_ASM1527304v1	NCBI	SAMN15665311	99.52	2	99.81	0.06	57	Homo sapiens	skin	2017	Oceania	Australia
GCF_015273085.1_ASM1527308v1	NCBI	SAMN15665310	99.6071	2	99.81	0.06	57	Homo sapiens	skin	2017	Oceania	Australia
GCF_015273105.1_ASM1527310v1	NCBI	SAMN15665309	99.591	2	99.81	0.06	57	Homo sapiens	skin	2017	Oceania	Australia
GCF_015273135.1_ASM1527313v1	NCBI	SAMN15665308	99.5479	2	99.81	0.06	57	Homo sapiens	skin	2017	Oceania	Australia
GCF_015273145.1_ASM1527314v1	NCBI	SAMN15665306	99.5508	2	99.81	0.06	57	Homo sapiens	skin	2017	Oceania	Australia
GCF_015273175.1_ASM1527317v1	NCBI	SAMN15665304	96.8121	3	99.39	0	679	Homo sapiens	skin	2017	Oceania	Australia
GCF_015273185.1_ASM1527318v1	NCBI	SAMN15665307	99.5709	2	99.81	0.06	57	Homo sapiens	skin	2017	Oceania	Australia
GCF_015273195.1_ASM1527319v1	NCBI	SAMN15665305	96.8985	3	99.67	0.42	558	Homo sapiens	skin	2017	Oceania	Australia
GCF_015273235.1_ASM1527323v1	NCBI	SAMN15665303	96.8269	3	99.39	0	679	Homo sapiens	skin	2017	Oceania	Australia
GCF_015273245.1_ASM1527324v1	NCBI	SAMN15665302	96.7894	3	99.39	0	679	Homo sapiens	skin	2017	Oceania	Australia
GCF_015273275.1_ASM1527327v1	NCBI	SAMN15665301	96.8904	3	99.39	0	679	Homo sapiens	skin	2017	Oceania	Australia
GCF_015273285.1_ASM1527328v1	NCBI	SAMN15665299	99.4396	2	99.81	0	487	Homo sapiens	skin	2017	Oceania	Australia
GCF_015273295.1_ASM1527329v1	NCBI	SAMN15665300	99.408	2	99.81	0.28	1152	Homo sapiens	skin	2017	Oceania	Australia
GCF_015273335.1_ASM1527333v1	NCBI	SAMN15665297	96.8493	3	99.45	0.03	1091	Homo sapiens	skin	2017	Oceania	Australia
GCF_015273345.1_ASM1527334v1	NCBI	SAMN15665298	96.8888	3	99.67	0	987	Homo sapiens	skin	2017	Oceania	Australia
GCF_015273365.1_ASM1527336v1	NCBI	SAMN15665295	99.5012	2	99.81	0	110	Homo sapiens	skin	2017	Oceania	Australia
GCF_015273385.1_ASM1527338v1	NCBI	SAMN15665296	99.5151	2	99.81	0	110	Homo sapiens	skin	2017	Oceania	Australia
GCF_015273415.1_ASM1527341v1	NCBI	SAMN15665294	99.4899	2	99.81	0	110	Homo sapiens	skin	2017	Oceania	Australia
GCF_015273495.1_ASM1527349v1	NCBI	SAMN15665290	99.443	2	99.81	0.28	35	Homo sapiens	skin	2016	Oceania	Australia
GCF_015273505.1_ASM1527350v1	NCBI	SAMN15665289	99.4418	2	99.81	0.28	35	Homo sapiens	skin	2016	Oceania	Australia
GCF_015273525.1_ASM1527352v1	NCBI	SAMN15665288	99.4365	2	99.81	0.28	35	Homo sapiens	skin	2016	Oceania	Australia
GCF_015273535.1_ASM1527353v1	NCBI	SAMN15665287	99.476	2	99.81	0.28	35	Homo sapiens	skin	2016	Oceania	Australia
GCF_015273575.1_ASM1527357v1	NCBI	SAMN15665285	99.4396	2	99.81	0.28	35	Homo sapiens	skin	2016	Oceania	Australia
GCF_015273585.1_ASM1527358v1	NCBI	SAMN15665282	99.2098	2	99.81	0	20	Homo sapiens	skin	2016	Oceania	Australia
GCF_015273595.1_ASM1527359v1	NCBI	SAMN15665286	99.4512	2	99.81	0.28	35	Homo sapiens	skin	2016	Oceania	Australia
GCF_015273605.1_ASM1527360v1	NCBI	SAMN15665284	99.5274	2	99.81	0	59	Homo sapiens	skin	2016	Oceania	Australia
GCF_015273655.1_ASM1527365v1	NCBI	SAMN15665283	99.1593	2	99.81	0	20	Homo sapiens	skin	2016	Oceania	Australia
GCF_015273665.1_ASM1527366v1	NCBI	SAMN15665281	99.195	2	99.81	0	20	Homo sapiens	skin	2016	Oceania	Australia
GCF_015273735.1_ASM1527373v1	NCBI	SAMN15665280	96.8305	3	99.67	0.28	558	Homo sapiens	skin	2016	Oceania	Australia
GCF_015273785.1_ASM1527378v1	NCBI	SAMN15665275	99.6008	2	99.81	0.09	59	Homo sapiens	skin	2016	Oceania	Australia
GCF_015273805.1_ASM1527380v1	NCBI	SAMN15665274	96.8589	3	99.67	0.42	290	Homo sapiens	skin	2016	Oceania	Australia
GCF_015273815.1_ASM1527381v1	NCBI	SAMN15665273	96.8755	3	99.67	0.08	640	Homo sapiens	skin	2016	Oceania	Australia
GCF_015273855.1_ASM1527385v1	NCBI	SAMN15665272	99.3361	2	99.81	0	59	Homo sapiens	skin	2016	Oceania	Australia
GCF_015273865.1_ASM1527386v1	NCBI	SAMN15665271	99.1821	1	99.81	0	2	Homo sapiens	skin	2016	Oceania	Australia
GCF_015273875.1_ASM1527387v1	NCBI	SAMN15665270	99.4419	2	99.81	0	153	Homo sapiens	skin	2016	Oceania	Australia
GCF_015273895.1_ASM1527389v1	NCBI	SAMN15665269	99.4417	2	99.81	0	153	Homo sapiens	skin	2016	Oceania	Australia
GCF_015274155.1_ASM1527415v1	NCBI	SAMN15665257	99.5219	2	99.81	0	59	Homo sapiens	skin	2016	Oceania	Australia
GCF_015274195.1_ASM1527419v1	NCBI	SAMN15665254	99.4922	2	99.81	0	59	Homo sapiens	skin	2016	Oceania	Australia
GCF_015274235.1_ASM1527423v1	NCBI	SAMN15665253	99.4348	2	99.81	0	59	Homo sapiens	skin	2016	Oceania	Australia
GCF_015274255.1_ASM1527425v1	NCBI	SAMN15665252	99.4798	2	99.81	0	59	Homo sapiens	skin	2016	Oceania	Australia
GCF_015274355.1_ASM1527435v1	NCBI	SAMN15665247	96.9551	3	99.67	0	1153	Homo sapiens	skin	2016	Oceania	Australia
GCF_015274385.1_ASM1527438v1	NCBI	SAMN15665244	96.9618	3	99.67	0	558	Homo sapiens	skin	2016	Oceania	Australia
GCF_015274425.1_ASM1527442v1	NCBI	SAMN15665243	96.9421	3	99.67	0	558	Homo sapiens	skin	2016	Oceania	Australia
GCF_015274475.1_ASM1527447v1	NCBI	SAMN15665242	99.533	2	99.81	0	59	Homo sapiens	skin	2016	Oceania	Australia
GCF_015274485.1_ASM1527448v1	NCBI	SAMN15665241	96.9107	3	99.67	0	1153	Homo sapiens	skin	2016	Oceania	Australia
GCF_015274505.1_ASM1527450v1	NCBI	SAMN15665239	96.9647	3	99.67	0	558	Homo sapiens	skin	2016	Oceania	Australia
GCF_015274555.1_ASM1527455v1	NCBI	SAMN15665238	96.904	3	99.67	0	1153	Homo sapiens	skin	2016	Oceania	Australia
GCF_015274575.1_ASM1527457v1	NCBI	SAMN15665235	99.563	2	99.81	0	59	Homo sapiens	skin	2016	Oceania	Australia
GCF_015274615.1_ASM1527461v1	NCBI	SAMN15665234	99.5648	2	99.81	0	59	Homo sapiens	skin	2016	Oceania	Australia
GCF_015274625.1_ASM1527462v1	NCBI	SAMN15665233	99.6121	2	99.81	0	59	Homo sapiens	skin	2016	Oceania	Australia
GCF_015274735.1_ASM1527473v1	NCBI	SAMN15665230	99.5859	2	99.81	0	59	Homo sapiens	skin	2016	Oceania	Australia
GCF_015274775.1_ASM1527477v1	NCBI	SAMN15665228	96.9313	3	99.67	0	332	Homo sapiens	skin	2016	Oceania	Australia
GCF_015274785.1_ASM1527478v1	NCBI	SAMN15665229	99.5361	2	99.81	0	59	Homo sapiens	skin	2016	Oceania	Australia
GCF_015274795.1_ASM1527479v1	NCBI	SAMN15665227	97.5547	4	99.67	0.19	672	Homo sapiens	skin	2016	Oceania	Australia
GCF_015274835.1_ASM1527483v1	NCBI	SAMN15665225	96.8333	3	99.67	0	332	Homo sapiens	skin	2016	Oceania	Australia
GCF_015274905.1_ASM1527490v1	NCBI	SAMN15665226	96.8869	3	99.67	0	332	Homo sapiens	skin	2016	Oceania	Australia
GCF_015551345.1_ASM1555134v1	NCBI	SAMN15532423	96.8986	3	99.61	0.02	NA	Homo sapiens	stool	2017	North America	USA
GCF_015645085.1_ASM1564508v1	NCBI	SAMN16679766	99.3498	2	99.81	0.06	35	Homo sapiens	cerebrospinal fluid	2019	Asia	China
GCF_015645175.1_ASM1564517v1	NCBI	SAMN16679760	99.3402	2	99.81	0.06	35	Homo sapiens	blood	2018	Asia	China
GCF_015645215.1_ASM1564521v1	NCBI	SAMN16679763	99.4818	2	99.81	0	59	Homo sapiens	blood	2019	Asia	China
GCF_015670055.1_ASM1567005v1	NCBI	SAMN15533122	99.5074	2	99.67	0	130	Homo sapiens	stool	2017	North America	USA
GCF_015698425.1_ASM1569842v1	NCBI	SAMN16376654	99.3119	1	99.77	2.12	2	Homo sapiens	blood	2019	Africa	South Africa
GCF_015698545.1_ASM1569854v1	NCBI	SAMN16376632	99.3682	2	99.81	3.74	83	Homo sapiens	blood	2019	Africa	South Africa
GCF_015698585.1_ASM1569858v1	NCBI	SAMN16376626	99.3774	1	99.81	0	54	Homo sapiens	blood	2019	Africa	South Africa
GCF_015698595.1_ASM1569859v1	NCBI	SAMN16376643	99.3161	1	99.76	1.54	54	Homo sapiens	blood	2019	Africa	South Africa
GCF_015730515.1_ASM1573051v1	NCBI	SAMN16376637	97.0039	3	96.3	0	NA	Homo sapiens	blood	2019	Africa	South Africa
GCF_016026915.1_ASM1602691v1	NCBI	SAMN13450443	99.5704	2	99.81	0	8	Unknown	Unknown	Unknown	Unknown	Unknown
GCF_016107415.1_ASM1610741v1	NCBI	SAMN15084614	96.8662	3	99.67	0.03	329	Homo sapiens	skin	2020	Europe	Netherlands
GCF_016107425.1_ASM1610742v1	NCBI	SAMN15084613	96.7511	3	99.67	0.03	329	Homo sapiens	skin	2020	Europe	Netherlands
GCF_016406225.1_ASM1640622v1	NCBI	SAMN17071899	99.4882	2	98.13	0.28	NA	Homo sapiens	Unknown	1971	Europe	Netherlands
GCF_016406625.1_ASM1640662v1	NCBI	SAMN16085533	99.3099	2	99.81	0	387	Homo sapiens	Unknown	2012	Europe	France
GCF_016727385.1_ASM1672738v1	NCBI	SAMN16357252	99.3062	2	99.77	0	626	Unknown	missing	Unknown	Europe	Germany
GCF_016808435.1_ASM1680843v1	NCBI	SAMN09865968	98.2843	4	99.67	0	170	Unknown	Unknown	2014	North America	USA
GCF_016808455.1_ASM1680845v1	NCBI	SAMN09865961	99.3671	2	99.81	0.05	130	Unknown	Unknown	2012	North America	USA
GCF_016808475.1_ASM1680847v1	NCBI	SAMN09865970	99.3967	2	99.81	0.08	14	Unknown	Unknown	2014	North America	USA
GCF_016808495.1_ASM1680849v1	NCBI	SAMN09865963	98.1623	4	99.67	0	19	Unknown	Unknown	2013	North America	USA
GCF_016808515.1_ASM1680851v1	NCBI	SAMN09865962	99.3146	2	99.81	0.16	638	Unknown	Unknown	2013	North America	USA
GCF_016808555.1_ASM1680855v1	NCBI	SAMN09865954	99.5436	2	99.81	0	81	Unknown	Unknown	2011	North America	USA
GCF_016808565.1_ASM1680856v1	NCBI	SAMN09865950	99.4933	2	99.81	0.09	5	Unknown	Unknown	2010	North America	USA
GCF_016808595.1_ASM1680859v1	NCBI	SAMN09865946	99.4406	2	98.13	0.36	NA	Unknown	Unknown	2010	North America	USA
GCF_016808615.1_ASM1680861v1	NCBI	SAMN09865952	99.4492	2	99.81	0	89	Unknown	Unknown	2011	North America	USA
GCF_016808655.1_ASM1680865v1	NCBI	SAMN09865940	99.4099	2	99.67	0	73	Unknown	Unknown	2009	North America	USA
GCF_016808675.1_ASM1680867v1	NCBI	SAMN09865938	96.8769	3	99.67	0	329	Unknown	Unknown	2006	North America	USA
GCF_016808695.1_ASM1680869v1	NCBI	SAMN09865989	99.4533	2	99.67	0.06	73	Unknown	Unknown	2015	North America	USA
GCF_016808735.1_ASM1680873v1	NCBI	SAMN09865986	99.4441	2	99.81	0.06	130	Unknown	Unknown	2015	North America	USA
GCF_016808755.1_ASM1680875v1	NCBI	SAMN09865987	98.1243	4	99.67	0.06	183	Unknown	Unknown	2015	North America	USA
GCF_016808775.1_ASM1680877v1	NCBI	SAMN09865985	99.5018	2	99.81	0	218	Unknown	Unknown	2015	North America	USA
GCF_016808795.1_ASM1680879v1	NCBI	SAMN09865984	99.5048	2	99.81	0	218	Unknown	Unknown	2015	North America	USA
GCF_016808815.1_ASM1680881v1	NCBI	SAMN09865981	99.4014	2	99.67	0.28	73	Unknown	Unknown	2015	North America	USA
GCF_016808825.1_ASM1680882v1	NCBI	SAMN09865983	99.4404	2	99.67	0.28	73	Unknown	Unknown	2015	North America	USA
GCF_016808855.1_ASM1680885v1	NCBI	SAMN09865982	99.4065	2	99.67	0.28	73	Unknown	Unknown	2015	North America	USA
GCF_016808875.1_ASM1680887v1	NCBI	SAMN09865980	98.2023	4	99.67	0	19	Unknown	Unknown	2014	North America	USA
GCF_016808925.1_ASM1680892v1	NCBI	SAMN09865977	98.2118	4	99.67	0	19	Unknown	Unknown	2014	North America	USA
GCF_016808955.1_ASM1680895v1	NCBI	SAMN09865976	98.1983	4	99.67	0	19	Unknown	Unknown	2014	North America	USA
GCF_016808975.1_ASM1680897v1	NCBI	SAMN09865975	98.2678	4	99.67	0	19	Unknown	Unknown	2014	North America	USA
GCF_016809015.1_ASM1680901v1	NCBI	SAMN09865973	99.415	2	99.81	0	153	Unknown	Unknown	2014	North America	USA
GCF_016809035.1_ASM1680903v1	NCBI	SAMN09865972	96.8989	3	99.67	0	1019	Unknown	Unknown	2014	North America	USA
GCF_016809075.1_ASM1680907v1	NCBI	SAMN09865969	99.5546	2	99.81	0.56	59	Unknown	Unknown	2014	North America	USA
GCF_016809095.1_ASM1680909v1	NCBI	SAMN09865966	98.3475	4	99.11	0	171	Unknown	Unknown	2013	North America	USA
GCF_016809105.1_ASM1680910v1	NCBI	SAMN09865967	99.3996	2	99.67	0.28	73	Unknown	Unknown	2013	North America	USA
GCF_016809135.1_ASM1680913v1	NCBI	SAMN09865965	96.9002	3	99.67	0	328	Unknown	Unknown	2013	North America	USA
GCF_016809155.1_ASM1680915v1	NCBI	SAMN09865964	98.1777	4	99.67	0	19	Unknown	Unknown	2013	North America	USA
GCF_016809175.1_ASM1680917v1	NCBI	SAMN09865959	99.3156	2	99.67	0.38	60	Unknown	Unknown	2012	North America	USA
GCF_016809185.1_ASM1680918v1	NCBI	SAMN09865958	98.1963	4	99.67	0.06	171	Unknown	Unknown	2012	North America	USA
GCF_016809195.1_ASM1680919v1	NCBI	SAMN09865960	96.8584	3	99.67	0.21	1025	Unknown	Unknown	2012	North America	USA
GCF_016809235.1_ASM1680923v1	NCBI	SAMN09865955	96.9471	3	99.11	0.71	1137	Unknown	Unknown	2011	North America	USA
GCF_016809255.1_ASM1680925v1	NCBI	SAMN09865957	99.3803	2	99.81	0.06	153	Unknown	Unknown	2011	North America	USA
GCF_016809275.1_ASM1680927v1	NCBI	SAMN09865949	99.3165	2	99.81	0	17	Unknown	Unknown	2010	North America	USA
GCF_016809295.1_ASM1680929v1	NCBI	SAMN09865953	96.8454	3	99.67	0	NA	Unknown	Unknown	2011	North America	USA
GCF_016809315.1_ASM1680931v1	NCBI	SAMN09865951	99.5117	2	99.81	0.37	7	Unknown	Unknown	2011	North America	USA
GCF_016809325.1_ASM1680932v1	NCBI	SAMN09865948	98.0947	4	99.67	0.11	183	Unknown	Unknown	2010	North America	USA
GCF_016809365.1_ASM1680936v1	NCBI	SAMN09865947	99.2514	2	99.81	0.36	256	Unknown	Unknown	2010	North America	USA
GCF_016809395.1_ASM1680939v1	NCBI	SAMN09865941	99.4316	2	99.67	0	73	Unknown	Unknown	2009	North America	USA
GCF_016809415.1_ASM1680941v1	NCBI	SAMN09865943	99.2965	2	99.81	0	387	Unknown	Unknown	2010	North America	USA
GCF_016809435.1_ASM1680943v1	NCBI	SAMN09865939	99.5226	2	99.81	0	184	Unknown	Unknown	2006	North America	USA
GCF_016809455.1_ASM1680945v1	NCBI	SAMN09865942	99.4474	2	99.81	0	89	Unknown	Unknown	2009	North America	USA
GCF_016809475.1_ASM1680947v1	NCBI	SAMN09865937	96.968	3	99.67	0	203	Unknown	Unknown	2006	North America	USA
GCF_016834475.1_ASM1683447v1	NCBI	SAMN17718046	99.5129	2	99.81	0.02	218	Animal	skin	2018	Asia	South Korea
GCF_016834495.1_ASM1683449v1	NCBI	SAMN17718513	99.3828	2	99.81	0	130	Enviroment	Unknown	2018	Asia	South Korea
GCF_016889165.1_ASM1688916v1	NCBI	SAMN16357385	99.4405	2	99.81	0.09	487	Unknown	Unknown	Unknown	North America	USA
GCF_016903555.1_ASM1690355v1	NCBI	SAMN16357505	99.463	2	99.81	0.09	487	Unknown	Unknown	Unknown	North America	USA
GCF_016903575.1_ASM1690357v1	NCBI	SAMN16357506	99.0495	4	99.81	0.28	1154	Unknown	Unknown	Unknown	North America	USA
GCF_016904135.1_ASM1690413v1	NCBI	SAMN16357503	99.4039	2	99.81	0.2	153	Unknown	Unknown	Unknown	North America	USA
GCF_017167385.1_ASM1716738v1	NCBI	SAMN17570243	98.3434	4	99.67	0.05	490	Unknown	Unknown	2018	North America	USA
GCF_017498735.1_ASM1749873v1	NCBI	SAMN18318731	99.5223	2	99.81	0.56	5	Homo sapiens	Unknown	2019	Europe	Denmark
GCF_017583025.1_ASM1758302v1	NCBI	SAMN18334908	99.3759	2	99.81	0	487	Enviroment	Supermarket	2015	Europe	Germany
GCF_018407685.1_ASM1840768v1	NCBI	SAMN18793318	99.3502	2	99.81	0.08	54	Homo sapiens	Unknown	2016	Europe	United Kingdom
GCF_018407805.1_ASM1840780v1	NCBI	SAMN18793316	99.3906	2	99.81	0	1155	Homo sapiens	Unknown	2016	Europe	United Kingdom
GCF_018407885.1_ASM1840788v1	NCBI	SAMN18793315	99.3543	2	99.81	0.51	35	Homo sapiens	Unknown	2016	Europe	United Kingdom
GCF_018407945.1_ASM1840794v1	NCBI	SAMN18793314	99.8448	2	99.81	0.28	190	Homo sapiens	Unknown	2016	Europe	United Kingdom
GCF_018408135.1_ASM1840813v1	NCBI	SAMN18793307	99.374	2	99.81	0.51	35	Homo sapiens	Unknown	2016	Europe	United Kingdom
GCF_018919325.1_ASM1891932v1	NCBI	SAMN19595175	99.4798	2	99.81	0	57	Homo sapiens	Unknown	Unknown	North America	USA
GCF_018919425.1_ASM1891942v1	NCBI	SAMN19595171	99.3769	2	99.81	0	769	Homo sapiens	Unknown	Unknown	North America	USA
GCF_019100515.1_ASM1910051v1	NCBI	SAMN19696747	99.5435	2	99.73	0.16	1156	Animal	milk	2009	Asia	India
GCF_019149245.1_ASM1914924v1	NCBI	SAMN19737200	99.2934	2	99.67	0.91	1158	Animal	milk	2009	Asia	India
GCF_019165085.1_ASM1916508v1	NCBI	SAMN19883565	96.8582	3	99.39	0.02	924	Animal	milk	2009	Asia	India
GCF_019329245.1_ASM1932924v1	NCBI	SAMN18699872	99.3239	1	99.72	0	2	Homo sapiens	not collected	Unknown	Europe	Germany
GCF_019329325.1_ASM1932932v1	NCBI	SAMN18699871	99.3334	1	99.81	0.09	2	Homo sapiens	not collected	Unknown	Europe	Germany
GCF_019329365.1_ASM1932936v1	NCBI	SAMN18699873	99.3333	1	99.81	0	2	Homo sapiens	not collected	Unknown	Europe	Germany
GCF_019329405.1_ASM1932940v1	NCBI	SAMN18699874	99.3395	1	99.81	0	2	Homo sapiens	not collected	Unknown	Europe	Germany
GCF_019329425.1_ASM1932942v1	NCBI	SAMN18699875	99.3952	1	99.81	0.09	2	Homo sapiens	not collected	Unknown	Europe	Germany
GCF_019329505.1_ASM1932950v1	NCBI	SAMN18699876	99.3033	1	99.72	0	2	Homo sapiens	not collected	Unknown	Europe	Germany
GCF_019329525.1_ASM1932952v1	NCBI	SAMN18699877	99.346	1	99.81	0	2	Homo sapiens	not collected	Unknown	Europe	Germany
GCF_019329545.1_ASM1932954v1	NCBI	SAMN18699878	99.339	1	99.81	0.09	2	Homo sapiens	not collected	Unknown	Europe	Germany
GCF_019329565.1_ASM1932956v1	NCBI	SAMN18699879	99.3388	1	99.81	0.09	2	Homo sapiens	not collected	Unknown	Europe	Germany
GCF_019329585.1_ASM1932958v1	NCBI	SAMN18699880	99.3056	1	99.81	0	2	Homo sapiens	not collected	Unknown	Europe	Germany
GCF_019329605.1_ASM1932960v1	NCBI	SAMN18699881	99.3347	1	99.81	0.09	2	Homo sapiens	not collected	Unknown	Europe	Germany
GCF_019329625.1_ASM1932962v1	NCBI	SAMN18699882	99.5	1	99.72	0	2	Homo sapiens	not collected	Unknown	Europe	Germany
GCF_019329645.1_ASM1932964v1	NCBI	SAMN18699883	99.361	1	99.81	0.09	2	Homo sapiens	not collected	Unknown	Europe	Germany
GCF_019329665.1_ASM1932966v1	NCBI	SAMN18699884	99.4056	1	99.81	0.13	2	Homo sapiens	not collected	Unknown	Europe	Germany
GCF_019329725.1_ASM1932972v1	NCBI	SAMN18699887	99.3663	1	99.81	0	2	Homo sapiens	not collected	Unknown	Europe	Germany
GCF_019329745.1_ASM1932974v1	NCBI	SAMN18699888	99.3353	1	99.81	0	2	Homo sapiens	not collected	Unknown	Europe	Germany
GCF_019329765.1_ASM1932976v1	NCBI	SAMN18699889	99.3778	1	99.81	0	2	Homo sapiens	not collected	Unknown	Europe	Germany
GCF_019329785.1_ASM1932978v1	NCBI	SAMN18699890	99.3632	1	99.81	0	2	Homo sapiens	not collected	Unknown	Europe	Germany
GCF_019329805.1_ASM1932980v1	NCBI	SAMN18699891	99.3567	1	99.81	0.09	2	Homo sapiens	not collected	Unknown	Europe	Germany
GCF_019330105.1_ASM1933010v1	NCBI	SAMN18699894	99.3112	1	99.81	0	2	Homo sapiens	not collected	Unknown	Europe	Germany
GCF_019330125.1_ASM1933012v1	NCBI	SAMN18699895	99.3481	1	99.81	0	2	Homo sapiens	not collected	Unknown	Europe	Germany
GCF_019330145.1_ASM1933014v1	NCBI	SAMN18699896	99.3329	1	99.81	0.09	2	Homo sapiens	not collected	Unknown	Europe	Germany
GCF_019330165.1_ASM1933016v1	NCBI	SAMN18699897	99.3351	1	99.81	0	2	Homo sapiens	not collected	Unknown	Europe	Germany
GCF_019330205.1_ASM1933020v1	NCBI	SAMN18699899	99.3104	1	99.81	0	2	Homo sapiens	not collected	Unknown	Europe	Germany
GCF_019330245.1_ASM1933024v1	NCBI	SAMN18699901	99.3399	1	99.81	0.09	2	Homo sapiens	not collected	Unknown	Europe	Germany
GCF_019787665.1_ASM1978766v1	NCBI	SAMN18699892	99.3434	1	99.81	0.09	2	Homo sapiens	not collected	Unknown	Europe	Germany
GCF_019836385.2_ASM1983638v2	NCBI	SAMN15233409	96.878	3	99.67	0.56	1146	Animal	goat milk	2016	South America	Brazil
GCF_019836425.2_ASM1983642v2	NCBI	SAMN15233597	99.5403	2	99.81	0	2	Animal	goat milk	2016	South America	Brazil
GCF_020181395.1_ASM2018139v1	NCBI	SAMN21163584	99.4833	2	99.81	0	2	Homo sapiens	human skin	2018	Asia	Japan
GCF_020682885.1_ASM2068288v1	NCBI	SAMN19668995	98.0624	4	99.67	0.02	NA	Homo sapiens	orthopedic device (ODRI) sonication fluid	Unknown	South America	Brazil
GCF_020682905.1_ASM2068290v1	NCBI	SAMN19668994	99.3272	2	99.81	0	2	Homo sapiens	orthopedic device (ODRI) sonication fluid	Unknown	South America	Brazil
GCF_020739705.1_ASM2073970v1	NCBI	SAMN22599443	99.2642	2	99.57	0.15	210	Homo sapiens	bone biopsy	2019	Europe	Russia
GCF_020739735.1_ASM2073973v1	NCBI	SAMN22599433	99.0181	2	99.25	0.88	23	Homo sapiens	diabetic foot ulcer	2014	Europe	Russia
GCF_020739785.1_ASM2073978v1	NCBI	SAMN22599446	99.4112	2	99.06	0.41	17	Homo sapiens	surgical wound	2020	Europe	Russia
GCF_020739805.1_ASM2073980v1	NCBI	SAMN22599440	99.3477	2	99.55	0.75	152	Homo sapiens	feces	2017	Europe	Russia
GCF_020739885.1_ASM2073988v1	NCBI	SAMN22599439	99.2959	2	98.26	0.77	152	Homo sapiens	nose	2017	Europe	Russia
GCF_020739975.1_ASM2073997v1	NCBI	SAMN22599436	99.2457	2	99.81	0.32	20	Homo sapiens	nose	2015	Europe	Russia
GCF_021188745.1_ASM2118874v1	NCBI	SAMN20525639	96.8875	3	99.67	0	1159	Animal	milk	2019	Asia	India
GCF_021190395.1_ASM2119039v1	NCBI	SAMN20568230	96.8294	3	99.67	0	1160	Animal	Rectal swab	2019	Asia	India
GCF_021190495.1_ASM2119049v1	NCBI	SAMN20568228	96.8235	3	99.67	0.02	1161	Animal	nasal swab	2019	Asia	India
GCF_021190595.1_ASM2119059v1	NCBI	SAMN21849944	96.8807	3	99.67	0.09	1162	Animal	Cow Milk	2018	Asia	India
GCF_021190695.1_ASM2119069v1	NCBI	SAMN21849931	99.501	2	99.81	0	57	Homo sapiens	Human community	2012	Asia	India
GCF_021190975.1_ASM2119097v1	NCBI	SAMN21849947	96.8625	3	99.67	0	1163	Animal	Cow milk	2017	Asia	India
GCF_021191135.1_ASM2119113v1	NCBI	SAMN21849942	96.8348	3	99.67	0.44	1164	Animal	Unknown	2016	Asia	India
GCF_021191175.1_ASM2119117v1	NCBI	SAMN21849943	96.8632	3	99.67	0	987	Animal	Cow Milk	2018	Asia	India
GCF_021191255.1_ASM2119125v1	NCBI	SAMN21849939	96.8372	3	99.67	0.09	1165	Animal	Cow milk	2019	Asia	India
GCF_021191295.1_ASM2119129v1	NCBI	SAMN21849940	99.3474	2	99.81	0.28	575	Homo sapiens	Human community	2019	Asia	India
GCF_021191715.1_ASM2119171v1	NCBI	SAMN21849932	99.4553	2	99.81	0	57	Homo sapiens	Human community	2012	Asia	India
GCF_021215415.1_ASM2121541v1	NCBI	SAMN21849933	99.4646	2	99.81	0	179	Animal	Unknown	2014	Asia	India
GCF_021292185.1_ASM2129218v1	NCBI	SAMN24252704	99.3456	2	99.81	0.14	769	Animal	nematode growth plate	2020	North America	USA
GCF_021366715.1_ASM2136671v1	NCBI	SAMN19114587	99.4543	2	99.81	0.28	100	Animal	milk samples	2016	Europe	Belgium
GCF_021366835.1_ASM2136683v1	NCBI	SAMN19114580	99.3829	2	99.81	0.37	1166	Animal	milk samples	2016	Europe	Belgium
GCF_021366885.1_ASM2136688v1	NCBI	SAMN19114577	99.4555	2	99.81	0.28	1166	Animal	milk samples	2016	Europe	Belgium
GCF_021367085.1_ASM2136708v1	NCBI	SAMN19114567	99.5465	2	99.81	0	986	Animal	milk samples	2016	Europe	Belgium
GCF_021367235.1_ASM2136723v1	NCBI	SAMN19114560	99.3255	2	99.8	0.11	86	Animal	milk samples	2016	Europe	Belgium
GCF_021367675.1_ASM2136767v1	NCBI	SAMN19114536	99.4012	2	99.81	0.02	1167	Animal	milk samples	2016	Europe	Norway
GCF_021367815.1_ASM2136781v1	NCBI	SAMN19114530	99.4965	2	99.81	0	100	Animal	milk samples	2016	Europe	Norway
GCF_021384785.1_ASM2138478v1	NCBI	SAMN11968195	99.5422	2	99.81	0	59	Animal	milk sample	2016	Europe	Belgium
GCF_021398305.1_ASM2139830v1	NCBI	SAMN17983070	99.2593	2	99.81	0	16	Homo sapiens	isolated from contaminated platelets	2010	North America	Canada
GCF_021398325.1_ASM2139832v1	NCBI	SAMN17983071	96.8847	3	99.67	0	1174	Homo sapiens	isolated from contaminated platelets	2011	North America	Canada
GCF_021398345.1_ASM2139834v1	NCBI	SAMN17983072	99.516	2	99.67	0.28	73	Homo sapiens	human skin swabs of healthy volunteers	2015	North America	Canada
GCF_021484865.1_ASM2148486v1	NCBI	SAMN18740291	99.4901	2	99.81	0	153	Homo sapiens	skin swab	2013	Europe	France
GCF_021496015.1_ASM2149601v1	NCBI	SAMN18740294	99.6161	2	99.81	0	218	Homo sapiens	skin swab	2012	Europe	France
GCF_021496035.1_ASM2149603v1	NCBI	SAMN18740295	99.3175	2	99.77	0	1168	Homo sapiens	skin swab	2012	Europe	France
GCF_021496075.1_ASM2149607v1	NCBI	SAMN18740296	99.5066	2	99.81	0	5	Homo sapiens	skin swab	2012	Europe	France
GCF_021513035.1_ASM2151303v1	NCBI	SAMN18740290	99.4283	2	99.67	0.06	73	Homo sapiens	skin swab	2013	Europe	France
GCF_021513055.1_ASM2151305v1	NCBI	SAMN18740297	99.424	2	99.81	0.59	297	Homo sapiens	skin swab	2013	Europe	France
GCF_021513075.1_ASM2151307v1	NCBI	SAMN18740292	99.4539	2	99.67	0.06	253	Homo sapiens	skin swab	2013	Europe	France
GCF_021513095.1_ASM2151309v1	NCBI	SAMN18740298	99.5694	2	99.81	0	1169	Homo sapiens	skin swab	2012	Europe	France
GCF_021513115.1_ASM2151311v1	NCBI	SAMN18740299	99.4432	2	99.67	0.06	73	Homo sapiens	skin swab	2012	Europe	France
GCF_021728775.1_ASM2172877v1	NCBI	SAMN25227162	96.9218	3	99.67	0	369	Homo sapiens	Sepsis	2021	Africa	Sudan
GCF_021728835.1_ASM2172883v1	NCBI	SAMN25227152	99.4348	2	99.81	0.09	2	Enviroment	Table surface	2021	Africa	Sudan
GCF_021728865.1_ASM2172886v1	NCBI	SAMN25227155	96.8023	3	99.67	0.06	1170	Homo sapiens	Chronic skin infection	2021	Africa	Sudan
GCF_022214875.1_ASM2221487v1	NCBI	SAMN16480610	99.4072	2	99.81	0.64	570	Animal	nasal	2017	Asia	South Korea
GCF_022352465.1_ASM2235246v1	NCBI	SAMN17729794	99.4464	2	99.81	0	22	Homo sapiens	human skin	Unknown	North America	USA
GCF_022352485.1_ASM2235248v1	NCBI	SAMN17729858	99.4389	2	99.81	0	5	Homo sapiens	human skin	2014	North America	USA
GCF_022352535.1_ASM2235253v1	NCBI	SAMN17729843	96.836	3	99.67	0	329	Homo sapiens	human skin	2011	North America	USA
GCF_022352605.1_ASM2235260v1	NCBI	SAMN17729847	99.4859	2	99.81	0.06	59	Homo sapiens	human skin	2013	North America	USA
GCF_022352615.1_ASM2235261v1	NCBI	SAMN17729848	99.5288	2	99.81	0.28	5	Homo sapiens	human skin	2014	North America	USA
GCF_022352685.1_ASM2235268v1	NCBI	SAMN17729844	96.8747	3	99.67	0	290	Homo sapiens	human skin	2013	North America	USA
GCF_022352705.1_ASM2235270v1	NCBI	SAMN17729841	99.1904	2	99.67	0	32	Homo sapiens	human skin	2014	North America	USA
GCF_022352725.1_ASM2235272v1	NCBI	SAMN17729845	99.423	2	99.81	0.06	59	Homo sapiens	human skin	2013	North America	USA
GCF_022352745.1_ASM2235274v1	NCBI	SAMN17729842	98.1023	4	99.67	0	19	Homo sapiens	human skin	2014	North America	USA
GCF_022352845.1_ASM2235284v1	NCBI	SAMN17729840	98.284	4	99.67	0	170	Homo sapiens	human skin	2014	North America	USA
GCF_022352855.1_ASM2235285v1	NCBI	SAMN17729846	99.3094	2	99.81	0	16	Homo sapiens	human skin	2013	North America	USA
GCF_022352895.1_ASM2235289v1	NCBI	SAMN17729839	99.3756	2	99.53	0.1	153	Homo sapiens	human skin	2014	North America	USA
GCF_022352925.1_ASM2235292v1	NCBI	SAMN17729838	99.1748	2	99.81	0	10	Homo sapiens	human skin	2014	North America	USA
GCF_022352985.1_ASM2235298v1	NCBI	SAMN17729836	96.7989	3	99.67	0	290	Homo sapiens	human skin	2014	North America	USA
GCF_022353005.1_ASM2235300v1	NCBI	SAMN17729835	96.8211	3	99.67	0	290	Homo sapiens	human skin	2014	North America	USA
GCF_022353015.1_ASM2235301v1	NCBI	SAMN17729834	99.4976	2	99.81	0	5	Homo sapiens	human skin	2014	North America	USA
GCF_022353025.1_ASM2235302v1	NCBI	SAMN17729793	99.3662	2	99.81	0	16	Homo sapiens	human skin	Unknown	North America	USA
GCF_022353065.1_ASM2235306v1	NCBI	SAMN17729819	98.3605	4	99.67	0	490	Homo sapiens	human skin	2013	North America	USA
GCF_022353085.1_ASM2235308v1	NCBI	SAMN17729818	98.3899	4	98.24	0.56	490	Homo sapiens	human skin	2013	North America	USA
GCF_022353125.1_ASM2235312v1	NCBI	SAMN17729850	99.6303	2	99.81	0	5	Homo sapiens	human skin	Unknown	North America	USA
GCF_022353135.1_ASM2235313v1	NCBI	SAMN17729797	99.5215	2	99.81	0.06	59	Homo sapiens	human skin	2013	North America	USA
GCF_022426515.1_ASM2242651v1	NCBI	SAMN17729802	99.491	2	99.81	0.34	59	Homo sapiens	human skin	2013	North America	USA
GCF_022426545.1_ASM2242654v1	NCBI	SAMN17729852	99.3251	2	99.81	0.64	6	Homo sapiens	human skin	Unknown	North America	USA
GCF_022428305.1_ASM2242830v1	NCBI	SAMN17729856	99.4604	2	99.78	0	22	Homo sapiens	human skin	2014	North America	USA
GCF_022428325.1_ASM2242832v1	NCBI	SAMN17729857	99.3427	2	98.27	1.91	NA	Homo sapiens	human skin	2014	North America	USA
GCF_022428355.1_ASM2242835v1	NCBI	SAMN17729855	99.4026	2	99.81	0.21	22	Homo sapiens	human skin	2014	North America	USA
GCF_022428385.1_ASM2242838v1	NCBI	SAMN17729853	96.8876	3	99.67	0	984	Homo sapiens	human skin	Unknown	North America	USA
GCF_022428405.1_ASM2242840v1	NCBI	SAMN17729849	99.5019	2	99.81	0.28	1171	Homo sapiens	human skin	2014	North America	USA
GCF_022524525.1_ASM2252452v1	NCBI	SAMN26377457	99.5829	2	99.81	0.62	190	Homo sapiens	contaminant	2020	Europe	Denmark
GCF_022585795.1_ASM2258579v1	NCBI	SAMN26531267	99.1781	2	99.81	0.09	10	Homo sapiens	skin	2019	Europe	Austria
GCF_022586395.1_ASM2258639v1	NCBI	SAMN26531268	99.5306	2	99.81	0	59	Homo sapiens	skin	2019	Europe	Austria
GCF_022586415.1_ASM2258641v1	NCBI	SAMN26531269	99.1353	2	99.81	0.09	10	Homo sapiens	skin	2019	Europe	Austria
GCF_022586435.1_ASM2258643v1	NCBI	SAMN26531264	99.3761	2	99.53	0	1172	Homo sapiens	skin	2019	Europe	Austria
GCF_022586445.1_ASM2258644v1	NCBI	SAMN26531266	99.4749	2	99.81	0	59	Homo sapiens	skin	2019	Europe	Austria
GCF_022586475.1_ASM2258647v1	NCBI	SAMN26531265	99.549	2	99.81	0.02	5	Homo sapiens	skin	2019	Europe	Austria
GCF_022586495.1_ASM2258649v1	NCBI	SAMN26531263	99.5692	2	99.81	0.58	5	Homo sapiens	skin	2019	Europe	Austria
GCF_022586515.1_ASM2258651v1	NCBI	SAMN26531261	99.4403	2	99.81	0	210	Homo sapiens	skin	2019	Europe	Austria
GCF_022586535.1_ASM2258653v1	NCBI	SAMN26531262	96.8662	3	99.67	0.03	640	Homo sapiens	skin	2019	Europe	Austria
GCF_022586555.1_ASM2258655v1	NCBI	SAMN26531260	99.4198	2	99.81	0	210	Homo sapiens	skin	2019	Europe	Austria
GCF_022586575.1_ASM2258657v1	NCBI	SAMN26531259	99.4427	2	99.25	0.02	5	Homo sapiens	skin	2019	Europe	Austria
GCF_022586595.1_ASM2258659v1	NCBI	SAMN26531258	99.469	2	99.81	0.02	5	Homo sapiens	skin	2019	Europe	Austria
GCF_022591335.1_ASM2259133v1	NCBI	SAMN26495463	99.5721	2	99.72	0	8	Homo sapiens	skin	2018	Asia	South Korea
GCF_022815765.1_ASM2281576v1	NCBI	SAMN27064491	96.8832	3	99.67	0	226	Homo sapiens	nasal swab	2018	Africa	Ghana
GCF_022832895.1_ASM2283289v1	NCBI	SAMN27160588	99.3862	2	99.81	0	844	Homo sapiens	pertoneal cavity	2017	Oceania	Australia
GCF_022832915.1_ASM2283291v1	NCBI	SAMN27161489	99.3575	2	99.81	0	844	Homo sapiens	pertoneal cavity	2017	Oceania	Australia
GCF_022832935.1_ASM2283293v1	NCBI	SAMN27161490	99.3813	2	99.81	0	844	Homo sapiens	pertoneal cavity	2017	Oceania	Australia
GCF_022869565.1_ASM2286956v1	NCBI	SAMN14078798	99.5083	2	99.81	0	8	Unknown	Unknown	Unknown	Unknown	Unknown
GCF_022919195.1_ASM2291919v1	NCBI	SAMN27305141	99.5868	2	99.81	0.66	5	Homo sapiens	Bloodstream	2018	Europe	Switzerland
GCF_023147255.1_ASM2314725v1	NCBI	SAMN19899838	99.4934	2	98.13	0	35	Homo sapiens	Unknown	2019	Asia	China
GCF_023147295.1_ASM2314729v1	NCBI	SAMN19899836	99.4435	2	99.81	0	210	Homo sapiens	Unknown	2019	Asia	China
GCF_023147605.1_ASM2314760v1	NCBI	SAMN19899824	99.2369	2	99.81	0.28	540	Homo sapiens	Unknown	2019	Asia	China
GCF_023147705.1_ASM2314770v1	NCBI	SAMN19899823	96.8703	3	99.67	0.82	360	Homo sapiens	Unknown	2019	Asia	China
GCF_023147715.1_ASM2314771v1	NCBI	SAMN19899820	99.5686	2	99.78	0	218	Homo sapiens	Unknown	2019	Asia	China
GCF_023147805.1_ASM2314780v1	NCBI	SAMN19899818	96.913	3	99.67	0.15	819	Homo sapiens	Unknown	2019	Asia	China
GCF_023147825.1_ASM2314782v1	NCBI	SAMN19899817	99.5431	2	99.81	0.66	327	Homo sapiens	Unknown	2019	Asia	China
GCF_023148275.1_ASM2314827v1	NCBI	SAMN19899801	96.8993	3	99.67	0.15	819	Homo sapiens	Unknown	2019	Asia	China
GCF_023148615.1_ASM2314861v1	NCBI	SAMN19899789	96.8353	3	99.67	0.38	1146	Homo sapiens	Unknown	2019	Asia	China
GCF_023149015.1_ASM2314901v1	NCBI	SAMN19899775	99.4247	2	99.81	0	1075	Homo sapiens	Unknown	2019	Asia	China
GCF_023149045.1_ASM2314904v1	NCBI	SAMN19899774	99.4417	2	99.81	0	1075	Homo sapiens	Unknown	2019	Asia	China
GCF_023547085.1_ASM2354708v1	NCBI	SAMN28460870	99.4126	1	99.81	0.56	2	Homo sapiens	pertoneal cavity	2017	Oceania	Australia
GCF_023547105.1_ASM2354710v1	NCBI	SAMN28460979	99.4123	1	99.81	0.22	2	Homo sapiens	pertoneal cavity	2017	Oceania	Australia
GCF_023547125.1_ASM2354712v1	NCBI	SAMN28461093	98.8573	2	99.67	0.45	6	Homo sapiens	pertoneal cavity	2017	Oceania	Australia
GCF_023712865.1_ASM2371286v1	NCBI	SAMN27922050	99.3808	2	99.81	0	130	Enviroment	Cleanroom	2008	North America	USA
GCF_023713005.1_ASM2371300v1	NCBI	SAMN27922044	99.4834	2	99.81	0.56	22	Enviroment	Cleanroom	2008	North America	USA
GCF_023714645.1_ASM2371464v1	NCBI	SAMN27921959	96.8049	3	99.67	0.14	559	Enviroment	Cleanroom	2013	North America	USA
GCF_023845095.1_ASM2384509v1	NCBI	SAMN28232266	96.8946	3	99.67	0	332	Animal	urine	2021	South America	Brazil
GCF_024090215.1_ASM2409021v1	NCBI	SAMN24585907	99.4185	2	99.67	0.28	73	Homo sapiens	skin swab back	2019	Europe	Germany
GCF_024090225.1_ASM2409022v1	NCBI	SAMN24585909	98.2536	4	99.67	0	170	Homo sapiens	skin swab cheek	2019	Europe	Germany
GCF_024090235.1_ASM2409023v1	NCBI	SAMN24585906	98.1915	4	99.67	0.48	19	Homo sapiens	skin swab forehead	2019	Europe	Germany
GCF_024090255.1_ASM2409025v1	NCBI	SAMN24585908	97.6626	3	99.67	0	1012	Homo sapiens	skin swab forehead	2019	Europe	Germany
GCF_024090295.1_ASM2409029v1	NCBI	SAMN24585904	99.4083	2	99.67	0.06	73	Homo sapiens	skin swab forehead	2019	Europe	Germany
GCF_024090315.1_ASM2409031v1	NCBI	SAMN24585903	98.0686	4	99.67	0.45	NA	Homo sapiens	skin swab back	2019	Europe	Germany
GCF_024090335.1_ASM2409033v1	NCBI	SAMN24585905	98.4225	4	99.56	0	967	Homo sapiens	skin swab forehead	2019	Europe	Germany
GCF_024090345.1_ASM2409034v1	NCBI	SAMN24585902	98.274	4	99.67	0	170	Homo sapiens	skin swab forehead	2019	Europe	Germany
GCF_024090435.1_ASM2409043v1	NCBI	SAMN24585901	98.1017	4	99.56	0.17	NA	Homo sapiens	skin swab back	2019	Europe	Germany
GCF_024090495.1_ASM2409049v1	NCBI	SAMN24585900	96.8146	3	99.67	0	NA	Homo sapiens	skin swab back	2019	Europe	Germany
GCF_024090515.1_ASM2409051v1	NCBI	SAMN24585899	99.4583	2	99.25	0.16	153	Homo sapiens	skin swab arm	2019	Europe	Germany
GCF_024090535.1_ASM2409053v1	NCBI	SAMN24585898	99.8505	2	99.25	0.28	190	Homo sapiens	skin swab cheek	2019	Europe	Germany
GCF_024090545.1_ASM2409054v1	NCBI	SAMN24585897	99.4403	2	99.67	0	73	Homo sapiens	skin swab forehead	2019	Europe	Germany
GCF_024090575.1_ASM2409057v1	NCBI	SAMN24585895	99.3129	2	99.81	0.59	297	Homo sapiens	skin swab cheek	2019	Europe	Germany
GCF_024090615.1_ASM2409061v1	NCBI	SAMN24585896	99.3128	2	99.81	0.08	54	Homo sapiens	skin swab back	2019	Europe	Germany
GCF_024090695.1_ASM2409069v1	NCBI	SAMN24585894	97.6824	3	99.67	0	1012	Homo sapiens	skin swab forehead	2019	Europe	Germany
GCF_024090735.1_ASM2409073v1	NCBI	SAMN24585892	99.4423	2	99.7	0	88	Homo sapiens	skin swab cheek	2019	Europe	Germany
GCF_024090745.1_ASM2409074v1	NCBI	SAMN24585891	99.4469	2	99.7	0	88	Homo sapiens	skin swab forehead	2019	Europe	Germany
GCF_024090755.1_ASM2409075v1	NCBI	SAMN24585893	99.1584	2	99.81	0.56	NA	Homo sapiens	skin swab arm	2019	Europe	Germany
GCF_024090795.1_ASM2409079v1	NCBI	SAMN24585890	99.3988	2	99.81	0	35	Homo sapiens	skin swab arm	2019	Europe	Germany
GCF_024090875.1_ASM2409087v1	NCBI	SAMN24585889	98.4208	4	99.67	0	967	Homo sapiens	skin swab cheek	2019	Europe	Germany
GCF_024090905.1_ASM2409090v1	NCBI	SAMN24585888	98.1289	4	99.67	0.09	19	Homo sapiens	skin swab forehead	2019	Europe	Germany
GCF_024090955.1_ASM2409095v1	NCBI	SAMN24585886	99.4323	2	99.81	0	130	Homo sapiens	skin swab arm	2019	Europe	Germany
GCF_024090975.1_ASM2409097v1	NCBI	SAMN24585885	99.4084	2	99.81	0	NA	Homo sapiens	skin swab cheek	2019	Europe	Germany
GCF_024090985.1_ASM2409098v1	NCBI	SAMN24585887	99.4351	2	99.81	0	130	Homo sapiens	skin swab back	2019	Europe	Germany
GCF_024091095.1_ASM2409109v1	NCBI	SAMN24585884	96.9928	3	99.67	1.75	457	Homo sapiens	skin swab forehead	2019	Europe	Germany
GCF_024091105.1_ASM2409110v1	NCBI	SAMN24585882	99.4423	2	99.67	0.06	73	Homo sapiens	skin swab forehead	2019	Europe	Germany
GCF_024091155.1_ASM2409115v1	NCBI	SAMN24585881	99.2365	2	99.81	0	284	Homo sapiens	skin swab back	2019	Europe	Germany
GCF_024091175.1_ASM2409117v1	NCBI	SAMN24585880	99.4776	2	99.81	0.09	153	Homo sapiens	skin swab arm	2019	Europe	Germany
GCF_024091185.1_ASM2409118v1	NCBI	SAMN24585879	99.485	2	99.81	0	89	Homo sapiens	skin swab cheek	2019	Europe	Germany
GCF_024091255.1_ASM2409125v1	NCBI	SAMN24585878	99.3402	2	99.81	0.11	35	Homo sapiens	skin swab forehead	2019	Europe	Germany
GCF_024091265.1_ASM2409126v1	NCBI	SAMN24585877	99.477	2	99.81	0.02	88	Homo sapiens	skin swab back	2019	Europe	Germany
GCF_024091295.1_ASM2409129v1	NCBI	SAMN24585876	99.4907	2	99.81	0.02	88	Homo sapiens	skin swab arm	2019	Europe	Germany
GCF_024091375.1_ASM2409137v1	NCBI	SAMN24585875	98.4106	4	99.67	0	967	Homo sapiens	skin swab cheek	2019	Europe	Germany
GCF_024091415.1_ASM2409141v1	NCBI	SAMN24585874	98.3715	4	99.67	0	967	Homo sapiens	skin swab forehead	2019	Europe	Germany
GCF_024091425.1_ASM2409142v1	NCBI	SAMN24585872	98.4115	4	99.11	0	967	Homo sapiens	skin swab arm	2019	Europe	Germany
GCF_024091455.1_ASM2409145v1	NCBI	SAMN24585873	99.414	2	99.81	0.56	621	Homo sapiens	skin swab back	2019	Europe	Germany
GCF_024091495.1_ASM2409149v1	NCBI	SAMN24585871	99.3235	2	99.81	0	387	Homo sapiens	skin swab cheek	2019	Europe	Germany
GCF_024091575.1_ASM2409157v1	NCBI	SAMN24585870	98.3761	4	99.11	0	967	Homo sapiens	skin swab forehead	2019	Europe	Germany
GCF_024091605.1_ASM2409160v1	NCBI	SAMN24585868	99.4025	2	99.7	0	57	Homo sapiens	skin swab arm	2019	Europe	Germany
GCF_024091645.1_ASM2409164v1	NCBI	SAMN24585869	99.4489	2	99.67	0.67	73	Homo sapiens	skin swab back	2019	Europe	Germany
GCF_024091665.1_ASM2409166v1	NCBI	SAMN24585867	99.4915	2	99.67	0.39	73	Homo sapiens	skin swab cheek	2019	Europe	Germany
GCF_024091675.1_ASM2409167v1	NCBI	SAMN24585866	99.4631	2	99.67	0.39	73	Homo sapiens	skin swab forehead	2019	Europe	Germany
GCF_024091715.1_ASM2409171v1	NCBI	SAMN24585865	99.4069	2	99.81	0	NA	Homo sapiens	skin swab back	2019	Europe	Germany
GCF_024091735.1_ASM2409173v1	NCBI	SAMN24585863	99.3739	2	99.81	0	297	Homo sapiens	skin swab cheek	2019	Europe	Germany
GCF_024091745.1_ASM2409174v1	NCBI	SAMN24585864	99.4195	2	99.81	0.08	54	Homo sapiens	skin swab arm	2019	Europe	Germany
GCF_024091775.1_ASM2409177v1	NCBI	SAMN24585862	98.3671	4	99.67	0.14	967	Homo sapiens	skin swab forehead	2019	Europe	Germany
GCF_024091785.1_ASM2409178v1	NCBI	SAMN24585861	99.2953	2	99.81	0.63	88	Homo sapiens	skin swab cheek	2019	Europe	Germany
GCF_024091795.1_ASM2409179v1	NCBI	SAMN24585860	99.489	2	99.81	0	130	Homo sapiens	skin swab forehead	2019	Europe	Germany
GCF_024091835.1_ASM2409183v1	NCBI	SAMN24585859	98.9013	2	99.67	0.14	968	Homo sapiens	skin swab back	2019	Europe	Germany
GCF_024091855.1_ASM2409185v1	NCBI	SAMN24585855	99.3738	2	99.81	0.3	86	Homo sapiens	skin swab back	2019	Europe	Germany
GCF_024091865.1_ASM2409186v1	NCBI	SAMN24585858	99.419	2	99.81	0.3	86	Homo sapiens	skin swab arm	2019	Europe	Germany
GCF_024091875.1_ASM2409187v1	NCBI	SAMN24585857	99.2358	2	99.56	0	NA	Homo sapiens	skin swab cheek	2019	Europe	Germany
GCF_024091885.1_ASM2409188v1	NCBI	SAMN24585856	98.0865	4	99.67	0	19	Homo sapiens	skin swab forehead	2019	Europe	Germany
GCF_024091935.1_ASM2409193v1	NCBI	SAMN24585854	99.242	2	99.67	0	32	Homo sapiens	skin swab arm	2019	Europe	Germany
GCF_024091955.1_ASM2409195v1	NCBI	SAMN24585852	99.4701	2	99.67	0.28	NA	Homo sapiens	skin swab forehead	2019	Europe	Germany
GCF_024091965.1_ASM2409196v1	NCBI	SAMN24585850	98.1397	4	99.67	0	19	Homo sapiens	skin swab arm	2019	Europe	Germany
GCF_024091975.1_ASM2409197v1	NCBI	SAMN24585851	98.0921	4	99.67	0	19	Homo sapiens	skin swab back	2019	Europe	Germany
GCF_024091985.1_ASM2409198v1	NCBI	SAMN24585853	99.4547	2	99.81	0.11	35	Homo sapiens	skin swab cheek	2019	Europe	Germany
GCF_024092035.1_ASM2409203v1	NCBI	SAMN24585849	98.1442	4	99.67	0	19	Homo sapiens	skin swab cheek	2019	Europe	Germany
GCF_024092055.1_ASM2409205v1	NCBI	SAMN24585846	98.1188	4	99.67	0	NA	Homo sapiens	skin swab forehead	2019	Europe	Germany
GCF_024092065.1_ASM2409206v1	NCBI	SAMN24585847	98.2093	4	99.67	0.04	1044	Homo sapiens	skin swab back	2019	Europe	Germany
GCF_024092075.1_ASM2409207v1	NCBI	SAMN24585848	98.1595	4	99.67	0	NA	Homo sapiens	skin swab forehead	2019	Europe	Germany
GCF_024092105.1_ASM2409210v1	NCBI	SAMN24585845	98.3459	4	99.67	0	967	Homo sapiens	skin swab forehead	2019	Europe	Germany
GCF_024092135.1_ASM2409213v1	NCBI	SAMN24585844	99.3863	2	99.67	0	60	Homo sapiens	skin swab back	2019	Europe	Germany
GCF_024092155.1_ASM2409215v1	NCBI	SAMN24585842	99.3761	2	99.67	0	60	Homo sapiens	skin swab cheek	2019	Europe	Germany
GCF_024092165.1_ASM2409216v1	NCBI	SAMN24585843	99.5131	2	99.81	0	327	Homo sapiens	skin swab arm	2019	Europe	Germany
GCF_024092195.1_ASM2409219v1	NCBI	SAMN24585841	99.3558	2	99.67	0.34	73	Homo sapiens	skin swab forehead	2019	Europe	Germany
GCF_024106215.1_ASM2410621v1	NCBI	SAMN28500552	99.3606	1	99.81	0.24	2	Homo sapiens	Unknown	2019	North America	USA
GCF_024204705.1_ASM2420470v1	NCBI	SAMN26514226	99.5995	2	99.81	0.56	5	Homo sapiens	blood	2015	Asia	Japan
GCF_024204725.1_ASM2420472v1	NCBI	SAMN26515352	96.717	3	99.67	0	870	Homo sapiens	blood	2015	Asia	Japan
GCF_024204745.1_ASM2420474v1	NCBI	SAMN26515364	99.4736	2	99.81	0.06	2	Homo sapiens	blood	2015	Asia	Japan
GCF_024204765.1_ASM2420476v1	NCBI	SAMN26515377	99.3184	1	99.81	0.02	2	Homo sapiens	blood	2015	Asia	Japan
GCF_024204785.1_ASM2420478v1	NCBI	SAMN26517650	99.3669	1	99.81	0.02	2	Homo sapiens	blood	2015	Asia	Japan
GCF_024204805.1_ASM2420480v1	NCBI	SAMN26517675	99.4443	2	99.81	0.02	22	Homo sapiens	blood	2015	Asia	Japan
GCF_024204825.1_ASM2420482v1	NCBI	SAMN26517680	99.1346	2	99.81	0	20	Homo sapiens	blood	2015	Asia	Japan
GCF_024204845.1_ASM2420484v1	NCBI	SAMN26517682	99.4713	2	99.81	0.06	2	Homo sapiens	blood	2015	Asia	Japan
GCF_024204865.1_ASM2420486v1	NCBI	SAMN26518685	99.3919	1	99.81	0.02	2	Homo sapiens	blood	2014	Asia	Japan
GCF_024204885.1_ASM2420488v1	NCBI	SAMN26520624	98.8385	2	99.67	0	6	Homo sapiens	blood	2012	Asia	Japan
GCF_024204905.1_ASM2420490v1	NCBI	SAMN26519684	99.4405	1	99.81	0.09	2	Homo sapiens	blood	2010	Asia	Japan
GCF_024204925.1_ASM2420492v1	NCBI	SAMN26520678	99.4943	2	99.81	0.09	5	Homo sapiens	blood	2012	Asia	Japan
GCF_024204945.1_ASM2420494v1	NCBI	SAMN26520700	99.5285	2	99.81	0	59	Homo sapiens	blood	2014	Asia	Japan
GCF_024204965.1_ASM2420496v1	NCBI	SAMN26520718	99.5084	2	99.81	0	5	Homo sapiens	blood	2014	Asia	Japan
GCF_024204985.1_ASM2420498v1	NCBI	SAMN26520719	99.3699	1	99.81	0.02	2	Homo sapiens	blood	2014	Asia	Japan
GCF_024266825.1_ASM2426682v1	NCBI	SAMN24585883	98.2406	4	99.67	0	170	Homo sapiens	skin swab forehead	2019	Europe	Germany
GCF_024505205.1_ASM2450520v1	NCBI	SAMN29969524	99.5561	2	99.81	0	2	Homo sapiens	sonicate fluid	2013	Europe	Poland
GCF_024655765.1_ASM2465576v1	NCBI	SAMN29581402	99.4365	2	99.81	0	378	Animal	skin mucus	2022	North America	USA
GCF_024668405.2_ASM2466840v2	NCBI	SAMN30074503	99.2266	2	99.81	0.02	173	Animal	shrimp	2019	Asia	India
GCF_024668725.2_ASM2466872v3	NCBI	SAMN30074502	99.3941	2	99.81	0.09	NA	Animal	shrimp	2019	Asia	India
GCF_024733635.2_ASM2473363v2	NCBI	SAMN30074504	99.1858	2	99.81	0.02	173	Animal	shrimp	2019	Asia	India
GCF_024742215.1_ASM2474221v1	NCBI	SAMN30370630	99.2741	2	99.81	1.24	615	Homo sapiens	urine	2017	North America	USA
GCF_025142865.1_ASM2514286v1	NCBI	SAMN25653472	99.5177	2	99.67	0.38	73	Homo sapiens	Alar crease swab	2019	North America	USA
GCF_025143145.1_ASM2514314v1	NCBI	SAMN25653429	99.4204	2	98.69	0	NA	Homo sapiens	Volar forearm swab	2019	North America	USA
GCF_025143265.1_ASM2514326v1	NCBI	SAMN25653430	99.5854	2	99.81	0.7	5	Homo sapiens	Volar forearm swab	2019	North America	USA
GCF_025145805.1_ASM2514580v1	NCBI	SAMN25653475	99.4508	2	99.67	0.38	73	Homo sapiens	Occiput swab	2019	North America	USA
GCF_025145815.1_ASM2514581v1	NCBI	SAMN25653473	99.4712	2	99.67	0.38	73	Homo sapiens	Antecubital fossa swab	2019	North America	USA
GCF_025146105.1_ASM2514610v1	NCBI	SAMN25653454	98.3878	4	99.67	0.38	72	Homo sapiens	Alar crease swab	2019	North America	USA
GCF_025146465.1_ASM2514646v1	NCBI	SAMN25653449	96.7578	3	99.67	0.09	NA	Homo sapiens	Occiput swab	2019	North America	USA
GCF_025146645.1_ASM2514664v1	NCBI	SAMN25653393	99.5757	2	99.81	0	986	Homo sapiens	Axillary-groin swab	2018	North America	USA
GCF_025146855.1_ASM2514685v1	NCBI	SAMN25653436	99.3516	2	99.81	0	130	Homo sapiens	Nares swab	2019	North America	USA
GCF_025146985.1_ASM2514698v1	NCBI	SAMN25653426	96.7876	3	99.67	0.09	NA	Homo sapiens	Volar forearm swab	2019	North America	USA
GCF_025147125.1_ASM2514712v1	NCBI	SAMN25653469	99.5173	2	99.67	0.38	73	Homo sapiens	Antecubital fossa swab	2019	North America	USA
GCF_025147285.1_ASM2514728v1	NCBI	SAMN25653390	99.526	2	99.81	0	NA	Homo sapiens	Axillary-groin swab	2018	North America	USA
GCF_025147335.1_ASM2514733v1	NCBI	SAMN25653389	99.5102	2	99.81	0	NA	Homo sapiens	Axillary-groin swab	2018	North America	USA
GCF_025148145.1_ASM2514814v1	NCBI	SAMN25653346	99.4052	1	99.81	0	2	Homo sapiens	Axillary-groin swab	2018	North America	USA
GCF_025150055.1_ASM2515005v1	NCBI	SAMN25653401	99.4665	2	99.81	0	9	Homo sapiens	Occiput swab	2019	North America	USA
GCF_025150705.1_ASM2515070v1	NCBI	SAMN25653633	96.8674	3	99.67	0.09	NA	Homo sapiens	Umbilicus swab	2019	North America	USA
GCF_025150945.1_ASM2515094v1	NCBI	SAMN25653599	96.8255	3	99.67	0.09	NA	Homo sapiens	Alar crease swab	2019	North America	USA
GCF_025150965.1_ASM2515096v1	NCBI	SAMN25653598	96.7626	3	99.67	0	329	Homo sapiens	Alar crease swab	2019	North America	USA
GCF_025150995.2_ASM2515099v2	NCBI	SAMN25653597	96.8379	3	99.67	0.28	NA	Homo sapiens	Alar crease swab	2019	North America	USA
GCF_025151265.1_ASM2515126v1	NCBI	SAMN25653580	96.6941	3	99.67	0	329	Homo sapiens	Alar crease swab	2019	North America	USA
GCF_025151285.1_ASM2515128v1	NCBI	SAMN25653606	96.8718	3	99.67	0.09	NA	Homo sapiens	Antecubital fossa swab	2019	North America	USA
GCF_025151305.1_ASM2515130v1	NCBI	SAMN25653590	96.9087	3	99.67	0	NA	Homo sapiens	Alar crease swab	2019	North America	USA
GCF_025151315.1_ASM2515131v1	NCBI	SAMN25653579	96.821	3	99.67	0	329	Homo sapiens	Alar crease swab	2019	North America	USA
GCF_025151365.1_ASM2515136v1	NCBI	SAMN25653587	96.7729	3	99.67	0.09	NA	Homo sapiens	Occiput swab	2019	North America	USA
GCF_025446825.1_ASM2544682v1	NCBI	SAMN30955020	99.4391	2	99.81	0	7	Homo sapiens	Toe web space swab	2019	North America	USA
GCF_025558645.1_ASM2555864v1	NCBI	SAMN26923363	99.143	2	99.67	0	251	Animal	Ear swab	2014	Africa	Kenya
GCF_025558665.1_ASM2555866v1	NCBI	SAMN26923362	99.5129	2	99.81	0	6	Animal	milk	2013	Africa	Somalia
GCF_025558685.1_ASM2555868v1	NCBI	SAMN26923361	96.9616	3	99.67	0	441	Animal	milk	2013	Unknown	Unknown
GCF_025558705.1_ASM2555870v1	NCBI	SAMN26923360	96.8994	3	99.67	0.02	1136	Animal	milk	2013	Africa	Somalia
GCF_025558725.1_ASM2555872v1	NCBI	SAMN26923359	99.3952	2	99.81	0.19	251	Animal	milk	2013	Africa	Somalia
GCF_025665415.1_ASM2566541v1	NCBI	SAMN30996408	99.4601	2	99.67	0	73	Homo sapiens	skin	2021	North America	USA
GCF_025809335.1_ASM2580933v1	NCBI	SAMN23401985	99.3142	2	99.53	1.24	615	Homo sapiens	human nose	2009	Europe	Germany
GCF_026153315.1_ASM2615331v1	NCBI	SAMN31433203	99.4784	2	99.81	0	184	Homo sapiens	Unknown	2020	Asia	China
GCF_026154135.1_ASM2615413v1	NCBI	SAMN31634171	99.3978	1	99.81	0	2	Homo sapiens	Unknown	2013	Oceania	Australia
GCF_026154165.1_ASM2615416v1	NCBI	SAMN31634172	99.4212	1	99.81	0	2	Homo sapiens	Unknown	2013	Oceania	Australia
GCF_026154185.1_ASM2615418v1	NCBI	SAMN31634175	99.4057	1	99.81	0	2	Homo sapiens	Unknown	2013	Oceania	Australia
GCF_026154205.1_ASM2615420v1	NCBI	SAMN31634184	99.1025	2	99.81	0	23	Homo sapiens	Unknown	2001	Europe	Denmark
GCF_026154265.1_ASM2615426v1	NCBI	SAMN31634176	99.3958	1	99.81	0	2	Homo sapiens	Unknown	2013	Oceania	Australia
GCF_026154305.1_ASM2615430v1	NCBI	SAMN31634177	99.3819	1	99.81	0	2	Homo sapiens	Unknown	2013	Oceania	Australia
GCF_026154345.1_ASM2615434v1	NCBI	SAMN31634178	99.4501	1	99.81	0	2	Homo sapiens	Unknown	2013	Oceania	Australia
GCF_026154385.1_ASM2615438v1	NCBI	SAMN31634174	99.4183	1	99.81	0	2	Homo sapiens	Unknown	2013	Oceania	Australia
GCF_026154395.1_ASM2615439v1	NCBI	SAMN31634179	99.1132	2	99.81	0	23	Homo sapiens	Unknown	2001	Europe	Denmark
GCF_026154405.1_ASM2615440v1	NCBI	SAMN31634182	99.0998	2	99.81	0	23	Homo sapiens	Unknown	2001	Europe	Denmark
GCF_026154445.1_ASM2615444v1	NCBI	SAMN31634180	99.095	2	99.75	0	23	Homo sapiens	Unknown	2001	Europe	Denmark
GCF_026157025.1_ASM2615702v1	NCBI	SAMN30089902	99.4919	2	99.81	0	59	Homo sapiens	blood	2005	Asia	Malaysia
GCF_026314335.1_ASM2631433v1	NCBI	SAMN31749776	99.6255	2	99.81	0	NA	Homo sapiens	unknown	2020	Unknown	Unknown
GCF_026420045.1_ASM2642004v1	NCBI	SAMN17729851	96.8738	3	99.67	0	984	Homo sapiens	human skin	2011	North America	USA
GCF_027658865.1_ASM2765886v1	NCBI	SAMN31808713	99.4272	2	99.81	0.06	17	Homo sapiens	fecal material	2014	Asia	China
GCF_027662485.1_ASM2766248v1	NCBI	SAMN31808531	96.8935	3	99.67	0.42	360	Homo sapiens	fecal material	2014	Asia	China
GCF_027672085.1_ASM2767208v1	NCBI	SAMN31809055	96.8728	3	99.67	0	860	Homo sapiens	fecal material	2014	Asia	China
GCF_027889805.1_ASM2788980v1	NCBI	SAMN32674115	99.4304	2	99.81	0.28	130	Homo sapiens	skin	2019	Europe	Switzerland
GCF_027889815.1_ASM2788981v1	NCBI	SAMN32674114	99.5977	2	99.81	0	5	Homo sapiens	skin	2019	Europe	Switzerland
GCF_027889845.1_ASM2788984v1	NCBI	SAMN32674116	99.1952	2	99.62	4.52	NA	Homo sapiens	skin	2019	Europe	Switzerland
GCF_028401885.1_ASM2840188v1	NCBI	SAMN32886138	99.4095	1	99.81	0	2	Homo sapiens	Unknown	2013	Oceania	Australia
GCF_028402085.1_ASM2840208v1	NCBI	SAMN32886139	99.1609	2	99.81	0	23	Homo sapiens	Unknown	2001	Europe	Denmark
GCF_028863305.1_ASM2886330v1	NCBI	SAMN33391326	99.0903	2	99.81	0	23	Homo sapiens	Unknown	2001	Europe	Denmark
GCF_028863565.1_ASM2886356v1	NCBI	SAMN33391325	99.3968	1	99.81	0	2	Homo sapiens	Unknown	2013	Oceania	Australia
GCF_029025685.1_ASM2902568v1	NCBI	SAMN33439135	98.3682	4	99.58	0	72	Homo sapiens	missing	2022	South America	Brazil
GCF_029211285.1_ASM2921128v1	NCBI	SAMN33325324	99.4715	2	99.81	0	1002	Homo sapiens	clinical sample	Unknown	Europe	Slovenia
GCF_029211305.1_ASM2921130v1	NCBI	SAMN33325323	99.3709	2	99.81	0	35	Homo sapiens	clinical sample	Unknown	Europe	Slovenia
GCF_029211335.1_ASM2921133v1	NCBI	SAMN33325322	99.3133	2	99.81	0	213	Homo sapiens	clinical sample	Unknown	Europe	Slovenia
GCF_029211365.1_ASM2921136v1	NCBI	SAMN33325325	99.5146	2	99.67	0.28	73	Homo sapiens	clinical sample	Unknown	Europe	Slovenia
GCF_029211375.1_ASM2921137v1	NCBI	SAMN33325321	99.3096	2	99.81	0	173	Homo sapiens	clinical sample	Unknown	Europe	Slovenia
GCF_029211385.1_ASM2921138v1	NCBI	SAMN33325320	98.8693	2	99.67	0.3	278	Homo sapiens	clinical sample	Unknown	Europe	Slovenia
GCF_029457575.1_ASM2945757v1	NCBI	SAMN33711689	99.3735	1	99.77	0	731	Homo sapiens	Driveline	2021	Europe	Switzerland
GCF_029457595.1_ASM2945759v1	NCBI	SAMN33711685	99.4337	2	99.81	0	297	Homo sapiens	Forehead	2020	Europe	Switzerland
GCF_029457615.1_ASM2945761v1	NCBI	SAMN33711679	99.3796	1	99.81	0	2	Homo sapiens	Driveline	2020	Europe	Switzerland
GCF_029457635.1_ASM2945763v1	NCBI	SAMN33711676	99.375	1	99.81	0	731	Homo sapiens	Forehead	2019	Europe	Switzerland
GCF_029457655.1_ASM2945765v1	NCBI	SAMN33711669	99.4833	2	99.81	0	5	Homo sapiens	Driveline	2019	Europe	Switzerland
GCF_029594215.1_ASM2959421v1	NCBI	SAMN33491747	99.1809	2	99.67	1.12	32	Food	retail meat	2021	North America	USA
GCF_029691685.1_ASM2969168v1	NCBI	SAMN33711670	99.4933	2	99.81	0	5	Homo sapiens	Driveline	2019	Europe	Switzerland
GCF_029691705.1_ASM2969170v1	NCBI	SAMN33711684	99.4833	2	99.74	0	NA	Homo sapiens	Forehead	2020	Europe	Switzerland
GCF_029691725.1_ASM2969172v1	NCBI	SAMN33711691	99.2049	2	99.67	0	32	Homo sapiens	Driveline	2021	Europe	Switzerland
GCF_029691745.1_ASM2969174v1	NCBI	SAMN33711658	99.4597	2	99.81	0.28	297	Homo sapiens	Driveline	2020	Europe	Switzerland
GCF_029691775.1_ASM2969177v1	NCBI	SAMN33711686	99.2325	2	99.73	0	528	Homo sapiens	Forehead	2021	Europe	Switzerland
GCF_029691795.1_ASM2969179v1	NCBI	SAMN33711692	99.2169	2	99.67	0	32	Homo sapiens	Forehead	2021	Europe	Switzerland
GCF_029691815.1_ASM2969181v1	NCBI	SAMN33711656	99.5071	2	99.63	0.56	5	Homo sapiens	Forehead	2020	Europe	Switzerland
GCF_029691835.1_ASM2969183v1	NCBI	SAMN33711667	99.3515	2	99.81	0.39	86	Homo sapiens	Forehead	2020	Europe	Switzerland
GCF_029691855.1_ASM2969185v1	NCBI	SAMN33711661	99.1917	2	99.67	0.17	32	Homo sapiens	Driveline	2020	Europe	Switzerland
GCF_029691875.1_ASM2969187v1	NCBI	SAMN33711672	99.3869	2	99.81	0.06	NA	Homo sapiens	Forehead	2020	Europe	Switzerland
GCF_029691895.1_ASM2969189v1	NCBI	SAMN33711671	99.4093	2	99.8	0.06	35	Homo sapiens	Forehead	2020	Europe	Switzerland
GCF_029691915.1_ASM2969191v1	NCBI	SAMN33711666	99.2089	2	99.67	0.05	32	Homo sapiens	Driveline	2021	Europe	Switzerland
GCF_029691935.1_ASM2969193v1	NCBI	SAMN33711655	99.4777	2	99.81	0.02	7	Homo sapiens	Forehead	2020	Europe	Switzerland
GCF_029691955.1_ASM2969195v1	NCBI	SAMN33711654	99.4902	2	99.79	0.56	5	Homo sapiens	Forehead	2020	Europe	Switzerland
GCF_029876565.1_ASM2987656v1	NCBI	SAMN33819731	99.3817	2	99.81	0	130	Unknown	Unknown	2021	North America	Canada
GCF_030012255.1_ASM3001225v1	NCBI	SAMN32789120	99.2696	2	97.94	0	344	Homo sapiens	oftalmic pathology	2020	Europe	Russia
GCF_030012845.1_ASM3001284v1	NCBI	SAMN33407028	99.1885	2	99.81	0.45	54	Animal	Nose	2021	Africa	Algeria
GCF_030013985.1_ASM3001398v1	NCBI	SAMN33407038	99.396	2	99.81	0	35	Animal	Nose	2022	Africa	Algeria
GCF_030014005.1_ASM3001400v1	NCBI	SAMN33407036	96.9333	3	99.67	0.03	640	Animal	Nose	2022	Africa	Algeria
GCF_030214925.1_ASM3021492v1	NCBI	SAMN34996605	99.3861	2	99.81	0.05	83	Homo sapiens	bladder urine	2017	North America	USA
GCF_030216685.1_ASM3021668v1	NCBI	SAMN34996555	99.4045	2	99.81	0	83	Homo sapiens	bladder urine	2017	North America	USA
GCF_030224335.1_ASM3022433v1	NCBI	SAMN34998784	99.4618	2	99.81	0	487	Homo sapiens	bladder urine	Unknown	North America	USA
GCF_030224565.1_ASM3022456v1	NCBI	SAMN34998773	99.4149	2	99.81	1.11	487	Homo sapiens	bladder urine	2019	North America	USA
GCF_030224625.1_ASM3022462v1	NCBI	SAMN34998769	99.3181	2	99.81	0	16	Homo sapiens	bladder urine	Unknown	North America	USA
GCF_030224645.1_ASM3022464v1	NCBI	SAMN34998770	99.2827	2	99.81	0	173	Homo sapiens	bladder urine	Unknown	North America	USA
GCF_030225005.1_ASM3022500v1	NCBI	SAMN34998751	98.8875	2	99.67	0.23	NA	Homo sapiens	bladder urine	Unknown	North America	USA
GCF_030225165.1_ASM3022516v1	NCBI	SAMN34998742	99.3434	2	99.81	0.44	83	Homo sapiens	bladder urine	Unknown	North America	USA
GCF_030225195.1_ASM3022519v1	NCBI	SAMN34998747	99.3191	2	99.81	2.11	16	Homo sapiens	bladder urine	Unknown	North America	USA
GCF_030225265.1_ASM3022526v1	NCBI	SAMN34998739	99.3246	2	99.81	0.21	16	Homo sapiens	bladder urine	Unknown	North America	USA
GCF_030226285.1_ASM3022628v1	NCBI	SAMN34998691	99.5302	2	99.81	0	57	Homo sapiens	bladder urine	2017	North America	USA
GCF_030227685.1_ASM3022768v1	NCBI	SAMN35153960	99.3491	2	98.13	0.09	NA	Homo sapiens	bladder urine	2015	North America	USA
GCF_030227845.1_ASM3022784v1	NCBI	SAMN35153966	99.3302	2	98.13	0.09	NA	Homo sapiens	bladder urine	2016	North America	USA
GCF_030229935.1_ASM3022993v1	NCBI	SAMN35153927	98.295	4	99.66	0.02	490	Homo sapiens	bladder urine	Unknown	North America	USA
GCF_030234055.1_ASM3023405v1	NCBI	SAMN35153898	99.3815	2	99.8	2.82	16	Homo sapiens	bladder urine	Unknown	North America	USA
GCF_030234985.1_ASM3023498v1	NCBI	SAMN33711682	99.1876	2	99.25	0	528	Homo sapiens	Forehead	2020	Europe	Switzerland
GCF_030235025.1_ASM3023502v1	NCBI	SAMN33711680	99.3453	1	99.81	1.69	2	Homo sapiens	Driveline	2021	Europe	Switzerland
GCF_030235045.1_ASM3023504v1	NCBI	SAMN33711681	99.3303	1	99.25	0.09	731	Homo sapiens	Driveline	2019	Europe	Switzerland
GCF_030235065.1_ASM3023506v1	NCBI	SAMN33711677	99.4062	2	99.76	0.28	631	Homo sapiens	Forehead	2020	Europe	Switzerland
GCF_030235085.1_ASM3023508v1	NCBI	SAMN33711668	99.4926	2	99.81	0	7	Homo sapiens	Forehead	2021	Europe	Switzerland
GCF_030235105.1_ASM3023510v1	NCBI	SAMN33711675	99.3991	2	99.81	0	130	Homo sapiens	Driveline	2021	Europe	Switzerland
GCF_030235125.1_ASM3023512v1	NCBI	SAMN33711665	99.3577	1	99.57	1.12	731	Homo sapiens	Driveline	2019	Europe	Switzerland
GCF_030235145.1_ASM3023514v1	NCBI	SAMN33711662	99.4916	2	99.22	0.89	5	Homo sapiens	Driveline	2019	Europe	Switzerland
GCF_030235165.1_ASM3023516v1	NCBI	SAMN33711664	99.4248	2	99.75	0.59	57	Homo sapiens	Driveline	2021	Europe	Switzerland
GCF_030235185.1_ASM3023518v1	NCBI	SAMN33711657	99.4795	2	98.05	0	5	Homo sapiens	Driveline	2019	Europe	Switzerland
GCF_030235195.1_ASM3023519v1	NCBI	SAMN33711660	99.3829	1	99.77	0.5	NA	Homo sapiens	Driveline	2019	Europe	Switzerland
GCF_030238065.1_ASM3023806v1	NCBI	SAMN33711663	99.4597	2	99.67	0.98	73	Homo sapiens	Forehead	2020	Europe	Switzerland
GCF_030291655.1_ASM3029165v1	NCBI	SAMN35671194	98.3445	4	99.67	0.04	NA	Homo sapiens	Skin microbiome	2022	Asia	China
GCF_030435915.1_ASM3043591v1	NCBI	SAMN36269254	99.3989	2	99.81	0	210	Animal	cloaca	2019	Asia	South Korea
GCF_030435955.1_ASM3043595v1	NCBI	SAMN36269258	96.8903	3	99.67	0	NA	Food	Chicken meats	2019	Asia	South Korea
GCF_030435975.1_ASM3043597v1	NCBI	SAMN36269256	96.9283	3	99.67	0	984	Homo sapiens	Nasal cavity	2019	Asia	South Korea
GCF_030514465.1_Mecat2_v._JAN-2020	NCBI	SAMN25580685	96.9151	3	99.63	1.24	NA	Animal	kidney	2003	Asia	Saudi Arabia
GCF_030546355.1_ASM3054635v1	NCBI	SAMN36593859	99.2329	1	99.81	0	2	Homo sapiens	blood	2021	Europe	Italy
GCF_030548445.1_ASM3054844v1	NCBI	SAMN36593858	99.4108	1	99.81	0.28	2	Homo sapiens	blood	2019	Europe	Italy
GCF_030548475.1_ASM3054847v1	NCBI	SAMN36593856	99.4803	2	99.81	0	5	Homo sapiens	blood	2021	Europe	Italy
GCF_030548505.1_ASM3054850v1	NCBI	SAMN36593855	99.1975	1	99.81	0.03	2	Homo sapiens	blood	2020	Europe	Italy
GCF_030548645.1_ASM3054864v1	NCBI	SAMN36593854	99.2335	1	99.81	0	2	Homo sapiens	blood	2020	Europe	Italy
GCF_030715095.1_ASM3071509v1	NCBI	SAMN36596147	99.3436	1	99.81	0.28	2	Homo sapiens	blood	2021	Europe	Italy
GCF_030715545.1_ASM3071554v1	NCBI	SAMN36736253	99.4186	2	99.81	0	736	Homo sapiens	blood	2018	Asia	Oman
GCF_030715555.1_ASM3071555v1	NCBI	SAMN36736250	99.3958	2	99.46	3.05	59	Homo sapiens	blood	2018	Asia	Oman
GCF_030715595.1_ASM3071559v1	NCBI	SAMN36736252	99.4533	2	99.81	0.47	736	Homo sapiens	blood	2018	Asia	Oman
GCF_030715635.1_ASM3071563v1	NCBI	SAMN36736254	99.3811	2	99.67	0.64	73	Homo sapiens	blood	2018	Asia	Oman
GCF_030715865.1_ASM3071586v1	NCBI	SAMN36736244	96.8822	3	99.67	0	NA	Homo sapiens	blood	2019	Asia	Oman
GCF_030715875.1_ASM3071587v1	NCBI	SAMN36736241	99.3491	1	99.81	0.04	2	Homo sapiens	blood	2019	Asia	Oman
GCF_030715965.1_ASM3071596v1	NCBI	SAMN36736239	99.3518	1	99.81	0.12	2	Homo sapiens	blood	2018	Asia	Oman
GCF_030715975.1_ASM3071597v1	NCBI	SAMN36736237	99.3904	1	99.81	0	2	Homo sapiens	blood	2019	Asia	Oman
GCF_030716005.1_ASM3071600v1	NCBI	SAMN36736256	99.1598	2	99.67	0.11	32	Homo sapiens	blood	2018	Asia	Oman
GCF_000304575.1_ASM30457v1	NCBI	SAMN02471330	98.0781	4	99.06	0.22	673	Homo sapiens	blood	2012	Europe	France
GCF_000390365.1_Step41tr	NCBI	SAMN02470858	99.331	1	99.65	0	2	Unknown	Unknown	2011	Europe	Russia
GCF_030716025.1_ASM3071602v1	NCBI	SAMN36736257	99.4735	2	99.81	0.37	210	Homo sapiens	blood	2018	Asia	Oman
GCF_030716045.1_ASM3071604v1	NCBI	SAMN36736249	99.4816	2	96.44	0.14	59	Homo sapiens	blood	2017	Asia	Oman
GCF_030716065.1_ASM3071606v1	NCBI	SAMN36736255	99.22	2	99.81	0.12	200	Homo sapiens	blood	2018	Asia	Oman
GCF_030716085.1_ASM3071608v1	NCBI	SAMN36736238	99.3422	1	99.81	0.34	2	Homo sapiens	blood	2018	Asia	Oman
GCF_030716105.1_ASM3071610v1	NCBI	SAMN36736248	99.4724	1	99.81	0.28	2	Homo sapiens	blood	2018	Asia	Oman
GCF_030716125.1_ASM3071612v1	NCBI	SAMN36736246	96.8832	3	99.67	0.02	369	Homo sapiens	blood	2019	Asia	Oman
GCF_030716135.1_ASM3071613v1	NCBI	SAMN36736245	96.8952	3	99.67	0.23	NA	Homo sapiens	blood	2019	Asia	Oman
GCF_030716165.1_ASM3071616v1	NCBI	SAMN36736240	99.3809	1	99.81	0.09	2	Homo sapiens	blood	2019	Asia	Oman
GCF_030716185.1_ASM3071618v1	NCBI	SAMN36736236	99.2155	1	99.81	0.3	2	Homo sapiens	blood	2019	Asia	Oman
GCF_030716565.1_ASM3071656v1	NCBI	SAMN36736251	99.5202	2	99.81	0.02	87	Homo sapiens	blood	2018	Asia	Oman
GCF_030717365.1_ASM3071736v1	NCBI	SAMN36690922	99.5726	2	99.81	0	5	Homo sapiens	blood	2020	Europe	Italy
GCF_030928115.1_ASM3092811v1	NCBI	SAMN29017785	99.4841	2	99.25	0.62	NA	Homo sapiens	Blood culture	2020	North America	USA
GCF_030928195.1_ASM3092819v1	NCBI	SAMN29017779	99.4996	1	99.13	0.28	2	Homo sapiens	Blood culture	2020	North America	USA
GCF_030928275.1_ASM3092827v1	NCBI	SAMN29017776	99.5082	1	99.39	0.39	2	Homo sapiens	Blood culture	2020	North America	USA
GCF_030928295.1_ASM3092829v1	NCBI	SAMN29017775	99.4	1	97.57	0	NA	Homo sapiens	Blood culture	2020	North America	USA
GCF_030928395.1_ASM3092839v1	NCBI	SAMN29017769	99.4028	1	97.49	0.15	2	Homo sapiens	Blood culture	2021	North America	USA
GCF_030928585.1_ASM3092858v1	NCBI	SAMN29017759	99.6075	1	97.74	0.22	2	Homo sapiens	Blood culture	2021	North America	USA
GCF_030928645.1_ASM3092864v1	NCBI	SAMN29017757	99.4004	1	99.25	0.21	2	Homo sapiens	Blood culture	2021	North America	USA
GCF_030928655.1_ASM3092865v1	NCBI	SAMN29017756	99.3979	1	95.66	0.25	2	Homo sapiens	Blood culture	2021	North America	USA
GCF_030931415.1_ASM3093141v1	NCBI	SAMN37057135	99.4513	2	95.88	0	100	Animal	Raw sheep milk	Unknown	Europe	Greece
GCF_031082775.1_ASM3108277v1	NCBI	SAMN33711690	99.3969	2	99.81	1.12	NA	Homo sapiens	Driveline	2021	Europe	Switzerland
GCF_031082805.1_ASM3108280v1	NCBI	SAMN33711688	99.3811	2	99.67	0	NA	Homo sapiens	Driveline	2021	Europe	Switzerland
GCF_031082825.1_ASM3108282v1	NCBI	SAMN33711683	96.8478	3	99.63	0.09	NA	Homo sapiens	Forehead	2020	Europe	Switzerland
GCF_031082845.1_ASM3108284v1	NCBI	SAMN33711674	99.4427	2	99.81	0.64	5	Homo sapiens	Driveline	2019	Europe	Switzerland
GCF_031082925.1_ASM3108292v1	NCBI	SAMN33711678	99.3463	1	99.16	2.25	731	Homo sapiens	Forehead	2020	Europe	Switzerland
GCF_031082945.1_ASM3108294v1	NCBI	SAMN33711687	99.5031	2	99.53	0.96	986	Homo sapiens	Driveline	2019	Europe	Switzerland
GCF_031326165.1_ASM3132616v1	NCBI	SAMN37262287	99.3529	1	99.81	0	2	Homo sapiens	urine	Unknown	Asia	China
GCF_031455775.1_ASM3145577v1	NCBI	SAMN18245697	96.8752	3	99.67	0.09	463	Unknown	missing	Unknown	North America	USA
GCF_031630855.1_ASM3163085v1	NCBI	SAMN33424494	99.4459	2	99.81	0.09	212	Homo sapiens	blood	2014	Europe	Ireland
GCF_031630875.1_ASM3163087v1	NCBI	SAMN33424493	99.3195	2	99.81	0	83	Homo sapiens	blood	2014	Europe	Ireland
GCF_031630895.1_ASM3163089v1	NCBI	SAMN33424492	99.2223	2	99.81	0	23	Homo sapiens	blood	2014	Europe	Ireland
GCF_031630935.1_ASM3163093v1	NCBI	SAMN33424490	99.3395	2	99.67	0.37	48	Homo sapiens	blood	2014	Europe	Ireland
GCF_031630955.1_ASM3163095v1	NCBI	SAMN33424489	99.2863	2	99.81	0	NA	Homo sapiens	blood	2014	Europe	Ireland
GCF_031630975.1_ASM3163097v1	NCBI	SAMN33424488	99.326	2	99.81	0	89	Homo sapiens	blood	2014	Europe	Ireland
GCF_031630995.1_ASM3163099v1	NCBI	SAMN33424487	99.4792	2	99.81	0	NA	Homo sapiens	blood	2014	Europe	Ireland
GCF_031631035.1_ASM3163103v1	NCBI	SAMN33424485	99.3672	2	99.81	0.1	153	Homo sapiens	skin	2019	Europe	Ireland
GCF_031727215.1_ASM3172721v1	NCBI	SAMN35843299	96.9618	3	99.67	0	457	Homo sapiens	skin swab	Unknown	North America	USA
GCF_031727395.1_ASM3172739v1	NCBI	SAMN35843307	99.4268	2	99.59	0.06	73	Homo sapiens	skin swab	Unknown	North America	USA
GCF_031727405.1_ASM3172740v1	NCBI	SAMN35843308	98.3832	4	99.67	0.02	490	Homo sapiens	skin swab	Unknown	North America	USA
GCF_031727575.1_ASM3172757v1	NCBI	SAMN35843303	99.4899	2	99.81	0.1	89	Homo sapiens	skin swab	Unknown	North America	USA
GCF_031727595.1_ASM3172759v1	NCBI	SAMN35843296	99.4449	2	99.81	0	153	Homo sapiens	skin swab	Unknown	North America	USA
GCF_031727615.1_ASM3172761v1	NCBI	SAMN35843288	99.3805	2	99.81	0	59	Homo sapiens	skin swab	Unknown	North America	USA
GCF_031727755.1_ASM3172775v1	NCBI	SAMN35843287	99.5064	2	99.81	0.61	198	Homo sapiens	skin swab	Unknown	North America	USA
GCF_031727835.1_ASM3172783v1	NCBI	SAMN35843286	99.4178	2	99.81	0	35	Homo sapiens	skin swab	Unknown	North America	USA
GCF_031727875.1_ASM3172787v1	NCBI	SAMN35843285	99.3363	2	99.81	0.28	152	Homo sapiens	skin swab	Unknown	North America	USA
GCF_031728535.1_ASM3172853v1	NCBI	SAMN35843294	98.1447	4	99.67	0.06	NA	Homo sapiens	skin swab	Unknown	North America	USA
GCF_031728575.1_ASM3172857v1	NCBI	SAMN35843291	99.4836	2	99.81	0.62	307	Homo sapiens	skin swab	Unknown	North America	USA
GCF_031728595.1_ASM3172859v1	NCBI	SAMN35843293	99.5378	2	99.81	0	NA	Homo sapiens	skin swab	Unknown	North America	USA
GCF_031728635.1_ASM3172863v1	NCBI	SAMN35843284	99.5554	2	99.81	0	218	Homo sapiens	skin swab	Unknown	North America	USA
GCF_031728655.1_ASM3172865v1	NCBI	SAMN35843292	99.3931	2	99.77	0.62	330	Homo sapiens	skin swab	Unknown	North America	USA
GCF_031728775.1_ASM3172877v1	NCBI	SAMN35843306	96.8727	3	99.67	0.02	765	Homo sapiens	skin swab	Unknown	North America	USA
GCF_031728815.1_ASM3172881v1	NCBI	SAMN35843305	98.42	4	99.67	0	967	Homo sapiens	skin swab	Unknown	North America	USA
GCF_031728855.1_ASM3172885v1	NCBI	SAMN35843298	96.8841	3	99.67	0	1025	Homo sapiens	skin swab	Unknown	North America	USA
GCF_031728875.1_ASM3172887v1	NCBI	SAMN35843302	96.7532	3	99.67	0.28	329	Homo sapiens	skin swab	Unknown	North America	USA
GCF_031728915.1_ASM3172891v1	NCBI	SAMN35843301	99.2115	2	99.67	0	32	Homo sapiens	skin swab	Unknown	North America	USA
GCF_031728935.1_ASM3172893v1	NCBI	SAMN35843289	99.5503	2	99.81	0	327	Homo sapiens	skin swab	Unknown	North America	USA
GCF_031728955.1_ASM3172895v1	NCBI	SAMN35843295	99.5497	2	99.81	0	7	Homo sapiens	skin swab	Unknown	North America	USA
GCF_031728975.1_ASM3172897v1	NCBI	SAMN35843290	99.517	2	99.81	0	130	Homo sapiens	skin swab	Unknown	North America	USA
GCF_031728995.1_ASM3172899v1	NCBI	SAMN35843297	96.7883	3	99.67	0	558	Homo sapiens	skin swab	Unknown	North America	USA
GCF_031729135.1_ASM3172913v1	NCBI	SAMN35843300	99.3358	2	99.67	0.48	60	Homo sapiens	skin swab	Unknown	North America	USA
GCF_031734535.1_ASM3173453v1	NCBI	SAMN36035085	99.3359	1	99.81	0	2	Homo sapiens	blood culture	2021	Europe	Germany
GCF_031734545.1_ASM3173454v1	NCBI	SAMN36035086	99.3568	1	99.25	0.09	2	Homo sapiens	blood culture	2021	Europe	Germany
GCF_031734575.1_ASM3173457v1	NCBI	SAMN36035084	99.2821	1	99.08	0.53	2	Homo sapiens	blood culture	2020	Europe	Germany
GCF_031734595.1_ASM3173459v1	NCBI	SAMN36035081	99.3562	1	99.06	0	2	Homo sapiens	blood culture	2020	Europe	Germany
GCF_031734615.1_ASM3173461v1	NCBI	SAMN36035080	99.3323	1	99.81	1.12	2	Homo sapiens	blood culture	2020	Europe	Germany
GCF_031734635.1_ASM3173463v1	NCBI	SAMN36035083	99.3815	1	99.81	0	2	Homo sapiens	blood culture	2021	Europe	Germany
GCF_031734655.1_ASM3173465v1	NCBI	SAMN36035082	99.364	1	99.67	0	2	Homo sapiens	blood culture	2020	Europe	Germany
GCF_031734695.1_ASM3173469v1	NCBI	SAMN36035079	99.3714	1	99.81	0	2	Homo sapiens	blood culture	2020	Europe	Germany
GCF_031734715.1_ASM3173471v1	NCBI	SAMN36035078	99.3227	1	99.81	0	2	Homo sapiens	blood culture	2020	Europe	Germany
GCF_031734735.1_ASM3173473v1	NCBI	SAMN36035077	99.2999	1	99.72	0	2	Homo sapiens	blood culture	2021	Europe	Germany
GCF_031734755.1_ASM3173475v1	NCBI	SAMN36035074	99.3504	1	99.81	0	2	Homo sapiens	blood culture	2021	Europe	Germany
GCF_031734775.1_ASM3173477v1	NCBI	SAMN36035075	99.3049	1	99.81	0.09	2	Homo sapiens	blood culture	2021	Europe	Germany
GCF_031734795.1_ASM3173479v1	NCBI	SAMN36035073	99.3497	1	99.81	0	2	Homo sapiens	blood culture	2021	Europe	Germany
GCF_031734815.1_ASM3173481v1	NCBI	SAMN36035076	99.3087	1	99.67	0.09	2	Homo sapiens	blood culture	2021	Europe	Germany
GCF_031734835.1_ASM3173483v1	NCBI	SAMN36035072	99.3097	1	99.81	0	2	Homo sapiens	blood culture	2021	Europe	Germany
GCF_031846605.1_ASM3184660v1	NCBI	SAMN37429360	98.2946	4	99.67	0	NA	Animal	healthy nasal swab	2022	Africa	South Africa
GCF_031846875.1_ASM3184687v1	NCBI	SAMN37429347	98.116	4	99.67	0.06	NA	Animal	healthy nasal swab	2022	Africa	South Africa
GCF_031846895.1_ASM3184689v1	NCBI	SAMN37429346	99.4523	2	99.81	0	NA	Animal	healthy nasal swab	2022	Africa	South Africa
GCF_031846915.1_ASM3184691v1	NCBI	SAMN37429344	99.3706	2	99.81	0	NA	Animal	healthy nasal swab	2022	Africa	South Africa
GCF_031846955.1_ASM3184695v1	NCBI	SAMN37429345	99.3991	2	99.75	0	NA	Animal	healthy nasal swab	2022	Africa	South Africa
GCF_032464855.1_ASM3246485v1	NCBI	SAMN37141051	99.4115	1	97.85	2.72	2	Homo sapiens	Unknown	2022	Europe	Russia
GCF_032468635.1_ASM3246863v1	NCBI	SAMN35977256	96.9229	3	99.56	0	NA	Animal	milk	2022	Asia	Thailand
GCF_032468675.1_ASM3246867v1	NCBI	SAMN35977255	96.9666	3	99.67	0.09	230	Animal	milk	2022	Asia	Thailand
GCF_032468715.1_ASM3246871v1	NCBI	SAMN35977254	99.3318	2	99.81	0.06	NA	Animal	milk	2022	Asia	Thailand
GCF_032468735.1_ASM3246873v1	NCBI	SAMN35977253	99.3731	2	99.81	0.06	NA	Animal	milk	2022	Asia	Thailand
GCF_032468755.1_ASM3246875v1	NCBI	SAMN35977252	96.8706	3	99.67	0.02	NA	Animal	milk	2022	Asia	Thailand
GCF_032468775.1_ASM3246877v1	NCBI	SAMN35977249	96.8678	3	99.67	0.02	NA	Animal	milk	2022	Asia	Thailand
GCF_032468795.1_ASM3246879v1	NCBI	SAMN35977251	96.8938	3	99.67	0.02	NA	Animal	milk	2022	Asia	Thailand
GCF_032468815.1_ASM3246881v1	NCBI	SAMN35977250	96.8398	3	99.67	0.02	NA	Animal	milk	2022	Asia	Thailand
GCF_032468835.1_ASM3246883v1	NCBI	SAMN35977248	96.7597	3	99.67	0	NA	Animal	milk	2022	Asia	Thailand
GCF_032468855.1_ASM3246885v1	NCBI	SAMN35977247	96.8619	3	99.67	0	NA	Animal	milk	2022	Asia	Thailand
GCF_032468975.1_ASM3246897v1	NCBI	SAMN35977244	99.4717	2	99.67	0	59	Animal	milk	2023	Asia	Thailand
GCF_033022995.1_ASM3302299v1	NCBI	SAMN35990038	96.7986	3	99.67	0	558	Homo sapiens	skin	2018	South America	Brazil
GCF_034651465.1_ASM3465146v1	NCBI	SAMN38928158	99.4381	2	99.81	0	59	Unknown	Unknown	2023	North America	Mexico
GCF_035780455.1_ASM3578045v1	NCBI	SAMN27533073	99.4278	2	99.81	0	2	Homo sapiens	nasal swab	2020	Asia	India
GCF_035780555.1_ASM3578055v1	NCBI	SAMN27533069	99.4117	2	99.81	0.28	59	Homo sapiens	nasal swab	2019	Asia	India
GCF_035780575.1_ASM3578057v1	NCBI	SAMN27533070	96.7608	3	99.63	0	290	Animal	milk	2019	Asia	India
GCF_035780695.1_ASM3578069v1	NCBI	SAMN27533068	99.0991	2	99.81	0	20	Homo sapiens	Hand swab	2019	Asia	India
GCF_035780755.1_ASM3578075v1	NCBI	SAMN27533066	99.2987	2	99.81	0	152	Homo sapiens	nasal swab	2019	Asia	India
GCF_035781515.1_ASM3578151v1	NCBI	SAMN27533040	96.872	3	99.67	0.28	1162	Animal	milk	2018	Asia	India
GCF_035781615.1_ASM3578161v1	NCBI	SAMN27533036	99.4639	2	99.81	0.09	5	Homo sapiens	Oral Swab	2015	Asia	India
GCF_035785895.1_ASM3578589v1	NCBI	SAMN27533560	96.6493	3	99.67	0.51	329	Homo sapiens	nasal swab	2020	Asia	India
GCF_035785955.1_ASM3578595v1	NCBI	SAMN27533557	98.2058	4	99.67	0	NA	Homo sapiens	nasal swab	2020	Asia	India
GCF_035785975.1_ASM3578597v1	NCBI	SAMN27533555	99.3993	2	99.81	0.11	69	Homo sapiens	nasal swab	2020	Asia	India
GCF_035787255.1_ASM3578725v1	NCBI	SAMN27533489	99.4058	2	99.81	0	17	Homo sapiens	nasal swab	2019	Asia	India
GCF_035788535.1_ASM3578853v1	NCBI	SAMN27554593	96.8429	3	99.67	0	924	Animal	milk	2019	Asia	India
GCF_035788555.1_ASM3578855v1	NCBI	SAMN27554591	99.4481	2	99.81	0.48	153	Homo sapiens	Hand swab	2019	Asia	India
GCF_035788565.1_ASM3578856v1	NCBI	SAMN27554594	96.7814	3	99.63	0	290	Animal	milk	2019	Asia	India
GCF_035788635.1_ASM3578863v1	NCBI	SAMN27554589	99.4816	2	99.81	0.28	59	Homo sapiens	nasal swab	2019	Asia	India
GCF_035790275.1_ASM3579027v1	NCBI	SAMN28910825	99.5266	2	99.81	0.75	81	Homo sapiens	nasal swab	2019	Asia	India
GCF_035790335.1_ASM3579033v1	NCBI	SAMN28910824	99.0872	2	99.81	0	20	Homo sapiens	nasal swab	2019	Asia	India
GCF_035790355.1_ASM3579035v1	NCBI	SAMN28910823	96.868	3	99.67	0.09	1165	Animal	milk	2019	Asia	India
GCF_035790395.1_ASM3579039v1	NCBI	SAMN28910821	96.8057	3	99.67	0.06	439	Homo sapiens	nasal swab	2022	Asia	India
GCF_035791595.1_ASM3579159v1	NCBI	SAMN28910761	99.4465	2	99.81	0	179	Homo sapiens	Hand Swab 2	2021	Asia	India
GCF_035791615.1_ASM3579161v1	NCBI	SAMN28910760	99.4329	2	99.81	0	179	Homo sapiens	Hand Swab 1	2021	Asia	India
GCF_035791685.1_ASM3579168v1	NCBI	SAMN28910759	96.8229	3	99.67	0.09	1165	Animal	milk	2021	Asia	India
GCF_035791715.1_ASM3579171v1	NCBI	SAMN28910755	99.3002	2	99.81	0.37	575	Animal	milk	2021	Asia	India
GCF_035791875.1_ASM3579187v1	NCBI	SAMN28910747	99.4356	2	99.81	0.37	59	Homo sapiens	Hand Swab	2021	Asia	India
GCF_035791895.1_ASM3579189v1	NCBI	SAMN28910746	99.3983	2	99.81	0.02	NA	Animal	milk	2021	Asia	India
GCF_035793575.1_ASM3579357v1	NCBI	SAMN29049725	96.807	3	99.67	0	NA	Animal	cattle	2020	Asia	India
GCF_035793755.1_ASM3579375v1	NCBI	SAMN29049716	96.8753	3	99.67	0	NA	Animal	goat	2020	Asia	India
GCF_036419715.1_ASM3641971v1	NCBI	SAMN28561906	99.7998	2	99.81	0	190	Homo sapiens	skin	Unknown	North America	USA
GCF_036419775.1_ASM3641977v1	NCBI	SAMN28561905	96.9279	3	99.67	0.09	290	Homo sapiens	skin	Unknown	North America	USA
GCF_037144765.1_ASM3714476v1	NCBI	SAMN37642933	99.1643	2	99.67	0.09	630	Animal	Unknown	2010	Unknown	Unknown
GCF_037147535.1_ASM3714753v1	NCBI	SAMN37642862	99.4305	2	99.81	0	1059	Animal	Unknown	2022	Unknown	Unknown
GCF_037150895.1_ASM3715089v1	NCBI	SAMN37642686	99.2224	2	99.11	0.37	225	Animal	Unknown	2019	Unknown	Unknown
GCF_037150975.1_ASM3715097v1	NCBI	SAMN37642687	99.2641	2	99.11	0.37	225	Animal	Unknown	2019	Unknown	Unknown
GCF_037195385.1_ASM3719538v1	NCBI	SAMN39504579	99.3422	1	99.81	0.14	2	Homo sapiens	Prosthetic Joint Infections	2020	Europe	United Kingdom
GCF_037195445.1_ASM3719544v1	NCBI	SAMN39504583	96.8955	3	99.67	1.74	640	Homo sapiens	Prosthetic Joint Infections	2020	Europe	United Kingdom
GCF_037195585.1_ASM3719558v1	NCBI	SAMN39504578	99.4441	1	99.81	0.28	2	Homo sapiens	Prosthetic Joint Infections	2020	Europe	United Kingdom
GCF_037195725.1_ASM3719572v1	NCBI	SAMN39504573	99.4282	2	99.81	0.28	5	Homo sapiens	Prosthetic Joint Infections	2021	Europe	United Kingdom
GCF_037195745.1_ASM3719574v1	NCBI	SAMN39504570	99.5133	2	99.81	0.58	179	Homo sapiens	Prosthetic Joint Infections	2021	Europe	United Kingdom
GCF_037195765.1_ASM3719576v1	NCBI	SAMN39504571	99.2887	1	99.81	0.09	2	Homo sapiens	Prosthetic Joint Infections	2021	Europe	United Kingdom
GCF_037199525.1_ASM3719952v1	NCBI	SAMN40341562	99.5561	2	99.81	0.58	986	Homo sapiens	Otic Swab	2018	North America	USA
GCF_037693745.1_ASM3769374v1	NCBI	SAMN39542723	96.8886	3	99.67	1.45	NA	Homo sapiens	skin	2022	North America	USA
GCF_037694235.1_ASM3769423v1	NCBI	SAMN39542711	99.5191	2	100	3.67	218	Homo sapiens	skin	2022	North America	USA
GCF_037695615.1_ASM3769561v1	NCBI	SAMN39542668	96.8339	3	99.67	0.63	NA	Homo sapiens	skin	2022	North America	USA
GCF_037695655.1_ASM3769565v1	NCBI	SAMN39542667	96.8337	3	99.67	1.08	766	Homo sapiens	skin	2022	North America	USA
GCF_037695695.1_ASM3769569v1	NCBI	SAMN39542666	96.822	3	99.67	0.66	329	Homo sapiens	skin	2022	North America	USA
GCF_037695775.1_ASM3769577v1	NCBI	SAMN39542665	99.3635	2	99.81	0.21	2	Homo sapiens	skin	2022	North America	USA
GCF_037695845.1_ASM3769584v1	NCBI	SAMN39542664	99.4865	2	99.81	1.09	8	Homo sapiens	skin	2022	North America	USA
GCF_037695865.1_ASM3769586v1	NCBI	SAMN39542663	99.4286	2	99.81	0.5	333	Homo sapiens	skin	2022	North America	USA
GCF_037695885.1_ASM3769588v1	NCBI	SAMN39542662	96.8267	3	99.86	0.54	328	Homo sapiens	skin	2022	North America	USA
GCF_037696015.1_ASM3769601v1	NCBI	SAMN39542660	99.4174	2	99.81	0.39	130	Homo sapiens	skin	2022	North America	USA
GCF_037696035.1_ASM3769603v1	NCBI	SAMN39542661	99.3623	2	99.81	1.41	86	Homo sapiens	skin	2022	North America	USA
GCF_037696055.1_ASM3769605v1	NCBI	SAMN39542658	96.809	3	99.67	0.92	766	Homo sapiens	skin	2022	North America	USA
GCF_037696075.1_ASM3769607v1	NCBI	SAMN39542659	99.4525	2	99.81	0.25	327	Homo sapiens	skin	2022	North America	USA
GCF_037696135.1_ASM3769613v1	NCBI	SAMN39542657	99.5137	2	99.81	3.62	327	Homo sapiens	skin	2022	North America	USA
GCF_037696195.1_ASM3769619v1	NCBI	SAMN39542656	96.7842	3	99.67	1.77	766	Homo sapiens	skin	2022	North America	USA
GCF_037696235.1_ASM3769623v1	NCBI	SAMN39542653	98.2117	4	99.11	0.56	1123	Homo sapiens	skin	2022	North America	USA
GCF_037696255.1_ASM3769625v1	NCBI	SAMN39542654	96.8058	3	99.67	1.35	325	Homo sapiens	skin	2022	North America	USA
GCF_037696335.1_ASM3769633v1	NCBI	SAMN39542652	96.8936	3	99.67	1.48	332	Homo sapiens	skin	2022	North America	USA
GCF_037696395.1_ASM3769639v1	NCBI	SAMN39542651	99.496	2	99.81	0.84	7	Homo sapiens	skin	2022	North America	USA
GCF_037696435.1_ASM3769643v1	NCBI	SAMN39542650	99.4657	2	99.66	1.36	327	Homo sapiens	skin	2022	North America	USA
GCF_037696455.1_ASM3769645v1	NCBI	SAMN39542647	96.819	3	99.67	1.09	766	Homo sapiens	skin	2022	North America	USA
GCF_037696475.1_ASM3769647v1	NCBI	SAMN39542649	99.3758	2	99.81	1.73	130	Homo sapiens	skin	2022	North America	USA
GCF_037696575.1_ASM3769657v1	NCBI	SAMN39542646	96.7649	3	99.67	2.57	NA	Homo sapiens	skin	2022	North America	USA
GCF_037696595.1_ASM3769659v1	NCBI	SAMN39542645	96.8509	3	99.67	0.98	766	Homo sapiens	skin	2022	North America	USA
GCF_037696635.1_ASM3769663v1	NCBI	SAMN39542644	96.8339	3	99.61	1.92	331	Homo sapiens	skin	2022	North America	USA
GCF_037696655.1_ASM3769665v1	NCBI	SAMN39542642	99.4264	2	99.81	0.21	2	Homo sapiens	skin	2022	North America	USA
GCF_037696675.1_ASM3769667v1	NCBI	SAMN39542643	99.6217	2	99.81	0.34	1014	Homo sapiens	skin	2022	North America	USA
GCF_037696755.1_ASM3769675v1	NCBI	SAMN39542641	96.9139	3	99.67	1.05	331	Homo sapiens	skin	2022	North America	USA
GCF_037696795.1_ASM3769679v1	NCBI	SAMN39542640	96.8763	3	99.67	0.51	326	Homo sapiens	skin	2022	North America	USA
GCF_037696835.1_ASM3769683v1	NCBI	SAMN39542637	96.9507	3	99.67	0.44	NA	Homo sapiens	skin	2022	North America	USA
GCF_037696855.1_ASM3769685v1	NCBI	SAMN39542639	99.3763	2	99.81	1.24	1002	Homo sapiens	skin	2022	North America	USA
GCF_037696875.1_ASM3769687v1	NCBI	SAMN39542638	96.7022	3	99.67	1.45	NA	Homo sapiens	skin	2022	North America	USA
GCF_037697035.1_ASM3769703v1	NCBI	SAMN39542633	99.5731	2	99.81	0.66	5	Homo sapiens	skin	2022	North America	USA
GCF_037697055.1_ASM3769705v1	NCBI	SAMN39542634	99.4933	2	99.81	0.26	22	Homo sapiens	skin	2022	North America	USA
GCF_037697115.1_ASM3769711v1	NCBI	SAMN39542632	99.3458	2	99.81	0.69	2	Homo sapiens	skin	2022	North America	USA
GCF_037697155.1_ASM3769715v1	NCBI	SAMN39542631	96.7779	3	99.11	0.72	331	Homo sapiens	skin	2022	North America	USA
GCF_037697195.1_ASM3769719v1	NCBI	SAMN39542629	99.3747	2	99.81	2.35	86	Homo sapiens	skin	2022	North America	USA
GCF_037697235.1_ASM3769723v1	NCBI	SAMN39542630	99.5557	2	99.81	1.42	20	Homo sapiens	skin	2022	North America	USA
GCF_037697275.1_ASM3769727v1	NCBI	SAMN39542628	99.4405	2	99.81	0.9	130	Homo sapiens	skin	2022	North America	USA
GCF_037697315.1_ASM3769731v1	NCBI	SAMN39542626	96.7626	3	99.67	0.56	766	Homo sapiens	skin	2022	North America	USA
GCF_037697355.1_ASM3769735v1	NCBI	SAMN39542627	96.7947	3	99.67	1.97	NA	Homo sapiens	skin	2022	North America	USA
GCF_037697415.1_ASM3769741v1	NCBI	SAMN39542625	96.8121	3	99.67	0.55	766	Homo sapiens	skin	2022	North America	USA
GCF_037697475.1_ASM3769747v1	NCBI	SAMN39542623	99.4095	2	99.81	0.15	22	Homo sapiens	skin	2022	North America	USA
GCF_037697495.1_ASM3769749v1	NCBI	SAMN39542624	96.8432	3	99.67	1.3	766	Homo sapiens	skin	2022	North America	USA
GCF_037697525.1_ASM3769752v1	NCBI	SAMN39542621	99.2803	1	99.81	0.23	2	Homo sapiens	skin	2022	North America	USA
GCF_037697565.1_ASM3769756v1	NCBI	SAMN39542622	96.7149	3	99.67	0.67	290	Homo sapiens	skin	2022	North America	USA
GCF_037697625.1_ASM3769762v1	NCBI	SAMN39542620	99.3936	2	99.77	2.37	330	Homo sapiens	skin	2022	North America	USA
GCF_037697685.1_ASM3769768v1	NCBI	SAMN39542618	99.3818	2	99.7	1.01	1002	Homo sapiens	skin	2022	North America	USA
GCF_037697695.1_ASM3769769v1	NCBI	SAMN39542619	96.8316	3	99.67	1.85	325	Homo sapiens	skin	2022	North America	USA
GCF_037697725.1_ASM3769772v1	NCBI	SAMN39542617	99.42	2	100	1.18	130	Homo sapiens	skin	2022	North America	USA
GCF_037697845.1_ASM3769784v1	NCBI	SAMN39542613	96.7088	3	99.67	1.34	766	Homo sapiens	skin	2022	North America	USA
GCF_037697865.1_ASM3769786v1	NCBI	SAMN39542615	96.7785	3	99.67	2.02	766	Homo sapiens	skin	2022	North America	USA
GCF_037697895.1_ASM3769789v1	NCBI	SAMN39542614	96.7783	3	99.67	1.45	NA	Homo sapiens	skin	2022	North America	USA
GCF_037697945.1_ASM3769794v1	NCBI	SAMN39542612	99.4266	2	99.63	0.13	9	Homo sapiens	skin	2022	North America	USA
GCF_037698045.1_ASM3769804v1	NCBI	SAMN39542609	98.298	4	99.67	0.89	170	Homo sapiens	skin	2022	North America	USA
GCF_037698065.1_ASM3769806v1	NCBI	SAMN39542610	98.3334	4	99.67	1.82	72	Homo sapiens	skin	2022	North America	USA
GCF_037698105.1_ASM3769810v1	NCBI	SAMN39542611	99.4045	2	99.81	1.3	59	Homo sapiens	skin	2022	North America	USA
GCF_037698115.1_ASM3769811v1	NCBI	SAMN39542608	99.3632	2	99.81	1.43	324	Homo sapiens	skin	2022	North America	USA
GCF_037698145.1_ASM3769814v1	NCBI	SAMN39542607	99.4598	2	99.81	2.33	327	Homo sapiens	skin	2022	North America	USA
GCF_037698225.1_ASM3769822v1	NCBI	SAMN39542606	99.3757	2	99.81	0.73	130	Homo sapiens	skin	2022	North America	USA
GCF_037698245.1_ASM3769824v1	NCBI	SAMN39542604	96.9432	3	99.67	0.25	NA	Homo sapiens	skin	2022	North America	USA
GCF_037698285.1_ASM3769828v1	NCBI	SAMN39542605	96.8633	3	99.67	0.45	1025	Homo sapiens	skin	2022	North America	USA
GCF_037698295.1_ASM3769829v1	NCBI	SAMN39542603	96.7862	3	99.56	1.69	766	Homo sapiens	skin	2022	North America	USA
GCF_037698325.1_ASM3769832v1	NCBI	SAMN39542602	96.825	3	99.67	0.45	766	Homo sapiens	skin	2022	North America	USA
GCF_037698405.1_ASM3769840v1	NCBI	SAMN39542601	99.4911	2	99.78	0.94	5	Homo sapiens	skin	2022	North America	USA
GCF_037698465.1_ASM3769846v1	NCBI	SAMN39542600	99.2279	2	99.81	0.73	10	Homo sapiens	skin	2022	North America	USA
GCF_037698485.1_ASM3769848v1	NCBI	SAMN39542598	99.3725	2	99.67	0.5	73	Homo sapiens	skin	2022	North America	USA
GCF_037698495.1_ASM3769849v1	NCBI	SAMN39542599	99.5494	2	99.81	0.44	184	Homo sapiens	skin	2022	North America	USA
GCF_037698525.1_ASM3769852v1	NCBI	SAMN39542597	99.4582	2	99.81	0.38	NA	Homo sapiens	skin	2022	North America	USA
GCF_037698585.1_ASM3769858v1	NCBI	SAMN39542596	99.3536	2	99.81	1.1	86	Homo sapiens	skin	2022	North America	USA
GCF_037698685.1_ASM3769868v1	NCBI	SAMN39542593	96.8411	3	99.67	0.55	766	Homo sapiens	skin	2022	North America	USA
GCF_037698705.1_ASM3769870v1	NCBI	SAMN39542594	96.8482	3	99.67	0.87	1025	Homo sapiens	skin	2022	North America	USA
GCF_037698725.1_ASM3769872v1	NCBI	SAMN39542591	98.2491	4	99.86	1	19	Homo sapiens	skin	2022	North America	USA
GCF_037698745.1_ASM3769874v1	NCBI	SAMN39542595	99.4308	2	99.81	1.24	130	Homo sapiens	skin	2022	North America	USA
GCF_037698845.1_ASM3769884v1	NCBI	SAMN39542588	99.5786	2	99.81	0.34	334	Homo sapiens	skin	2022	North America	USA
GCF_037698885.1_ASM3769888v1	NCBI	SAMN39542590	99.4493	2	99.81	0.68	5	Homo sapiens	skin	2022	North America	USA
GCF_037698905.1_ASM3769890v1	NCBI	SAMN39542589	99.4501	2	99.81	0.14	5	Homo sapiens	skin	2022	North America	USA
GCF_037698925.1_ASM3769892v1	NCBI	SAMN39542587	96.7784	3	99.67	2.09	329	Homo sapiens	skin	2022	North America	USA
GCF_037698945.1_ASM3769894v1	NCBI	SAMN39542586	98.1879	4	99.11	2.12	1123	Homo sapiens	skin	2022	North America	USA
GCF_037699045.1_ASM3769904v1	NCBI	SAMN39542585	96.8656	3	99.67	1.12	329	Homo sapiens	skin	2022	North America	USA
GCF_037699085.1_ASM3769908v1	NCBI	SAMN39542584	96.7781	3	99.67	2.74	NA	Homo sapiens	skin	2022	North America	USA
GCF_037699105.1_ASM3769910v1	NCBI	SAMN39542583	96.8063	3	99.67	1.27	766	Homo sapiens	skin	2022	North America	USA
GCF_037699365.1_ASM3769936v1	NCBI	SAMN39542576	96.971	3	99.67	2.08	NA	Homo sapiens	skin	2022	North America	USA
GCF_037699445.1_ASM3769944v1	NCBI	SAMN39542575	96.8442	3	99.67	1.74	NA	Homo sapiens	skin	2022	North America	USA
GCF_037700335.1_ASM3770033v1	NCBI	SAMN39542683	99.5033	2	99.66	2.96	184	Homo sapiens	skin	2022	North America	USA
GCF_038070245.1_ASM3807024v1	NCBI	SAMN32217027	96.8486	3	99.67	0	836	Plant	rice	Unknown	Asia	India
GCF_038070515.1_ASM3807051v1	NCBI	SAMN32217026	96.8203	3	99.67	0	836	Plant	rice	Unknown	Asia	India
GCF_038070525.1_ASM3807052v1	NCBI	SAMN32217025	96.8146	3	99.67	0	836	Plant	rice	Unknown	Asia	India
GCF_038116975.1_SEA37	NCBI	SAMN36827138	99.3924	2	99.81	0	153	Homo sapiens	Nasal cavity	2013	Europe	Germany
GCF_038181645.1_ASM3818164v1	NCBI	SAMN40877028	99.4286	2	99.81	0.26	59	Homo sapiens	facial skin	2022	Asia	China
GCF_038181705.1_ASM3818170v1	NCBI	SAMN40877027	99.4349	2	99.81	0.02	59	Homo sapiens	facial skin	2022	Asia	China
GCF_038181715.1_ASM3818171v1	NCBI	SAMN40877026	99.4805	2	99.81	2.11	89	Homo sapiens	facial skin	2022	Asia	China
GCF_038181755.1_ASM3818175v1	NCBI	SAMN40877025	99.4846	2	99.81	3.47	89	Homo sapiens	facial skin	2022	Asia	China
GCF_038181765.1_ASM3818176v1	NCBI	SAMN40877024	99.4899	2	99.81	0.43	89	Homo sapiens	facial skin	2021	Asia	China
GCF_038181825.1_ASM3818182v1	NCBI	SAMN40877023	99.1156	2	99.81	0	20	Homo sapiens	facial skin	2021	Asia	China
GCF_038181905.1_ASM3818190v1	NCBI	SAMN40877022	99.3772	2	99.81	0	130	Homo sapiens	facial skin	2021	Asia	China
GCF_038181935.1_ASM3818193v1	NCBI	SAMN40877020	99.4127	2	99.81	0	35	Homo sapiens	facial skin	2021	Asia	China
GCF_038181955.1_ASM3818195v1	NCBI	SAMN40877018	99.3802	2	99.81	0.41	130	Homo sapiens	facial skin	2021	Asia	China
GCF_038377765.1_ASM3837776v1	NCBI	SAMN37641179	99.5367	2	99.02	0.22	NA	Homo sapiens	nasal, healthy human	2022	Europe	Spain
GCF_038501825.1_ASM3850182v1	NCBI	SAMN37641177	99.3318	2	97.87	0.75	NA	Homo sapiens	nasal, pig farmer	2022	Europe	Spain
GCF_038502265.1_ASM3850226v1	NCBI	SAMN37641183	99.5059	2	99.02	1.24	297	Homo sapiens	nasal, healthy dog owner	2022	Europe	Spain
GCF_039547115.1_ASM3954711v1	NCBI	SAMN41134806	99.438	2	99.81	0	130	Enviroment	Hospital door handles	2023	Europe	United Kingdom
GCF_039547135.1_ASM3954713v1	NCBI	SAMN41134805	99.4205	2	99.81	0	35	Enviroment	Hospital door handles	2023	Europe	United Kingdom
GCF_039547195.1_ASM3954719v1	NCBI	SAMN41134803	99.3336	2	99.81	0	35	Enviroment	Hospital door handles	2023	Europe	United Kingdom
GCF_039547295.1_ASM3954729v1	NCBI	SAMN41134801	99.4441	2	99.81	0	87	Enviroment	Hospital door handles	2022	Europe	United Kingdom
GCF_039547375.1_ASM3954737v1	NCBI	SAMN41134823	99.2715	2	99.67	0.28	48	Enviroment	Hospital door handles	2023	Europe	United Kingdom
GCF_039547635.1_ASM3954763v1	NCBI	SAMN41134802	99.4219	2	99.81	0	81	Enviroment	Hospital door handles	2023	Europe	United Kingdom
GCF_039547755.1_ASM3954775v1	NCBI	SAMN41134815	99.4008	1	99.81	0	2	Enviroment	Hospital door handles	2023	Europe	United Kingdom
GCF_039547775.1_ASM3954777v1	NCBI	SAMN41134809	99.4183	2	99.81	0.06	87	Enviroment	Hospital door handles	2023	Europe	United Kingdom
GCF_039547835.1_ASM3954783v1	NCBI	SAMN41134810	99.3892	1	99.81	0.28	2	Enviroment	Hospital door handles	2023	Europe	United Kingdom
GCF_039548015.1_ASM3954801v1	NCBI	SAMN41134819	99.3642	2	99.53	0	786	Enviroment	Hospital door handles	2023	Europe	United Kingdom
GCF_039548075.1_ASM3954807v1	NCBI	SAMN41134821	99.4098	2	99.81	0.56	87	Enviroment	Hospital door handles	2023	Europe	United Kingdom
GCF_039668415.1_ASM3966841v1	NCBI	SAMN39984978	99.3436	2	99.81	0.09	22	Enviroment	hospital	2022	Asia	China
GCF_039668425.1_ASM3966842v1	NCBI	SAMN39984975	99.3154	2	99.81	0.09	22	Enviroment	hospital	2022	Asia	China
GCF_039668525.1_ASM3966852v1	NCBI	SAMN39984974	99.3495	2	99.81	0.09	22	Enviroment	hospital	2022	Asia	China
GCF_039668545.1_ASM3966854v1	NCBI	SAMN39984973	99.3472	2	99.81	0.09	22	Enviroment	hospital	2021	Asia	China
GCF_039668575.1_ASM3966857v1	NCBI	SAMN39984971	99.3557	2	99.81	0.09	22	Enviroment	hospital	2022	Asia	China
GCF_039669505.1_ASM3966950v1	NCBI	SAMN39984976	99.3837	2	99.81	0.09	22	Enviroment	hospital	2022	Asia	China
GCF_039669525.1_ASM3966952v1	NCBI	SAMN39984972	99.3007	2	99.81	0.09	22	Enviroment	hospital	2020	Asia	China
GCF_039748715.1_ASM3974871v1	NCBI	SAMN39984977	99.3456	1	99.81	0.19	2	Enviroment	hospital	2022	Asia	China
GCF_040093355.1_ASM4009335v1	NCBI	SAMN40631526	99.8085	2	99.81	0	190	Homo sapiens	fecal material	2018	Europe	Germany
GCF_040126095.1_ONTSEK11	NCBI	SAMN40740869	99.5156	2	99.81	0	5	Homo sapiens	Dorsal Wound	2022	North America	Canada
GCF_040370005.1_ASM4037000v1	NCBI	SAMD00623186	96.989	3	99.67	0.56	1025	Homo sapiens	nasal cavity	Unknown	Unknown	Unknown
GCF_040538505.1_ASM4053850v1	NCBI	SAMN41528845	96.8416	3	99.67	0.16	NA	Homo sapiens	orthopedic Infection	2021	Asia	China
GCF_040717895.1_ASM4071789v1	NCBI	SAMN42334625	99.4619	2	99.7	0	88	Homo sapiens	vagina	2018	North America	USA
GCF_040717985.1_ASM4071798v1	NCBI	SAMN42334634	99.4723	2	99.81	0	7	Homo sapiens	urinary tract	2019	North America	USA
GCF_040718005.1_ASM4071800v1	NCBI	SAMN42334639	99.5677	2	99.81	0	218	Homo sapiens	perineum	2019	North America	USA
GCF_040718025.1_ASM4071802v1	NCBI	SAMN42334638	99.4429	2	99.81	0	7	Homo sapiens	urinary tract	Unknown	North America	USA
GCF_040933515.1_ASM4093351v1	NCBI	SAMN41472754	99.4363	2	97.34	1.07	621	Animal	Unknown	2016	Europe	United Kingdom
GCF_040946205.1_ASM4094620v1	NCBI	SAMN39131992	99.4504	2	99.81	0.03	7	Animal	Oral	2022	North America	USA
GCF_040947045.1_ASM4094704v1	NCBI	SAMN34377742	99.4589	2	99.81	0	9	Homo sapiens	skin	2021	North America	USA
GCF_040947085.1_ASM4094708v1	NCBI	SAMN34377740	99.2495	2	99.81	0	528	Homo sapiens	skin	2021	North America	USA
GCF_040947105.1_ASM4094710v1	NCBI	SAMN34377738	99.4183	2	99.81	0	35	Homo sapiens	skin	2020	North America	USA
GCF_040947245.1_ASM4094724v1	NCBI	SAMN34377732	99.2819	2	99.81	0.09	528	Homo sapiens	skin	2021	North America	USA
GCF_041020835.1_ASM4102083v1	NCBI	SAMN42156956	99.2876	2	99.81	0	NA	Animal	milk	2021	South America	Brazil
GCF_041020865.1_ASM4102086v1	NCBI	SAMN42156955	97.6483	3	99.67	0.02	NA	Animal	milk	2021	South America	Brazil
GCF_041021005.1_ASM4102100v1	NCBI	SAMN42156949	99.5577	2	99.81	0	59	Animal	milk	2021	South America	Brazil
GCF_041021025.1_ASM4102102v1	NCBI	SAMN42156948	99.4502	2	99.81	0.28	59	Animal	milk	2021	South America	Brazil
GCF_041021035.1_ASM4102103v1	NCBI	SAMN42156947	98.7944	2	99.67	0	6	Animal	milk	2021	South America	Brazil
GCF_041021055.1_ASM4102105v1	NCBI	SAMN42156945	99.388	2	99.81	0	35	Animal	milk	2021	South America	Brazil
GCF_041021085.1_ASM4102108v1	NCBI	SAMN42156946	98.7931	2	99.67	0	6	Animal	milk	2021	South America	Brazil
GCF_041080605.1_UOL_Sepi_B273	NCBI	SAMN42914137	96.9205	3	99.67	0	1137	Unknown	Anterior nare	2014	Europe	United Kingdom
GCF_041225255.1_ASM4122525v1	NCBI	SAMN40593552	99.4024	2	99.81	0	2	Animal	Caecal content of wild mouse	2022	Asia	China
GCF_041364055.1_ASM4136405v1	NCBI	SAMN42148298	98.3735	4	99.67	0	72	Homo sapiens	Unknown	2023	North America	USA
GCF_041432635.1_ASM4143263v1	NCBI	SAMN30825743	96.9155	3	99.39	0.42	679	Homo sapiens	lung	2015	Europe	United Kingdom
GCF_041432645.1_ASM4143264v1	NCBI	SAMN30825744	96.8266	3	99.67	0	NA	Homo sapiens	lung	2015	Europe	United Kingdom
GCF_041678265.1_ASM4167826v1	NCBI	SAMN42156953	98.1142	4	99.67	0	509	Animal	milk	2021	South America	Brazil
GCF_042464725.1_ASM4246472v1	NCBI	SAMN43587837	96.9222	3	99.58	0.09	1144	Homo sapiens	Unknown	2019	Europe	Spain
GCF_042464735.1_ASM4246473v1	NCBI	SAMN43587836	96.7919	3	99.67	0.02	1143	Unknown	Unknown	Unknown	Europe	Spain
GCF_042464745.1_ASM4246474v1	NCBI	SAMN43587835	96.8821	3	99.67	0.09	368	Unknown	Unknown	Unknown	Europe	Spain
GCF_042464755.1_ASM4246475v1	NCBI	SAMN43587834	96.8968	3	99.54	0	1006	Homo sapiens	Unknown	2017	Europe	Spain
GCF_042464765.1_ASM4246476v1	NCBI	SAMN43587833	96.8577	3	99.64	0	332	Homo sapiens	Unknown	2013	Europe	Spain
GCF_042464775.1_ASM4246477v1	NCBI	SAMN43587832	96.8727	3	99.61	0	1142	Homo sapiens	Unknown	2017	Europe	Spain
GCF_042464785.1_ASM4246478v1	NCBI	SAMN43587831	96.8456	3	99.67	0	1141	Homo sapiens	Unknown	2017	Europe	Spain
GCF_042934525.1_ASM4293452v1	NCBI	SAMN43587842	96.9173	3	99.65	0	1146	Homo sapiens	Unknown	2015	Asia	South Korea
GCF_042935295.1_ASM4293529v1	NCBI	SAMN43587840	96.8101	3	99.11	0.28	1145	Homo sapiens	Unknown	2000	Asia	South Korea
GCF_043195405.1_ASM4319540v1	NCBI	SAMN43587839	96.8491	3	97.85	0	1094	Homo sapiens	Unknown	2015	Asia	South Korea
GCF_043360795.1_ASM4336079v1	NCBI	SAMN44097919	99.4413	2	99.81	0.28	255	Homo sapiens	skin swab	2021	Europe	Germany
GCF_043660715.1_ASM4366071v1	NCBI	SAMN07371890	96.8687	3	99.66	0.28	329	Homo sapiens	skin	2017	Asia	India
GCF_043660795.1_ASM4366079v1	NCBI	SAMN07372122	96.8206	3	98.31	0.84	329	Homo sapiens	skin	2017	Asia	India
GCF_043848415.1_ASM4384841v1	NCBI	SAMN37641184	96.902	3	99.67	0	NA	Animal	nasal	2021	Europe	Spain
GCF_043848435.1_ASM4384843v1	NCBI	SAMN37641181	99.5163	2	99.81	0.1	59	Animal	nasal	2022	Europe	Spain
GCF_043848455.1_ASM4384845v1	NCBI	SAMN37641182	99.3776	2	99.81	0	35	Homo sapiens	nasal, healthy dog owner	2022	Europe	Spain
GCF_043848475.1_ASM4384847v1	NCBI	SAMN37641178	99.4958	2	99.7	0.02	89	Homo sapiens	nasal, heathy human	2022	Europe	Spain
GCF_043848495.1_ASM4384849v1	NCBI	SAMN37641180	99.2763	2	99.81	0	173	Homo sapiens	nasal, heathy human	2023	Europe	Spain
GCF_044902125.1_ASM4490212v1	NCBI	SAMN44253516	99.1871	2	99.25	0.1	83	Homo sapiens	Urine	Unknown	North America	USA
GCF_045257785.1_ASM4525778v1	NCBI	SAMN43587838	96.7932	3	99.39	2.64	1148	Homo sapiens	Unknown	2000	Asia	South Korea
GCF_045501175.1_ASM4550117v1	NCBI	SAMN44694968	99.3753	1	99.81	0	2	Homo sapiens	Unknown	2015	Europe	Sweden
GCF_045501215.1_ASM4550121v1	NCBI	SAMN44694964	99.4906	2	99.81	0	59	Homo sapiens	Unknown	2014	Europe	Sweden
GCF_045501295.1_ASM4550129v1	NCBI	SAMN44694961	99.3426	1	99.81	0	2	Homo sapiens	Unknown	2014	Europe	Sweden
GCF_045501355.1_ASM4550135v1	NCBI	SAMN44694959	99.5687	2	99.81	0	5	Homo sapiens	Unknown	2014	Europe	Sweden
GCF_045501395.1_ASM4550139v1	NCBI	SAMN44694955	99.4639	1	99.81	0	2	Homo sapiens	Unknown	2014	Europe	Sweden
GCF_045501435.1_ASM4550143v1	NCBI	SAMN44694956	99.4746	1	99.81	0	2	Homo sapiens	Unknown	2014	Europe	Sweden
GCF_045786305.1_ASM4578630v1	NCBI	SAMN15332731	99.3546	1	99.81	0	2	Homo sapiens	blood	2016	Europe	Netherlands
GCF_045786335.1_ASM4578633v1	NCBI	SAMN15332737	99.1988	1	99.81	0	2	Homo sapiens	blood	2014	Europe	Netherlands
GCF_045788485.1_ASM4578848v1	NCBI	SAMN15332728	99.5488	2	99.81	0.09	57	Homo sapiens	blood	2016	Europe	Netherlands
GCF_045866545.1_ASM4586654v1	NCBI	SAMD00824305	99.481	2	99.81	0.02	22	Unknown	Unknown	2022	Unknown	Unknown
GCF_045926605.1_ASM4592660v1	NCBI	SAMN15332741	99.0624	2	99.81	0	23	Homo sapiens	blood	2018	Europe	Netherlands
GCF_045926615.1_ASM4592661v1	NCBI	SAMN15332740	99.079	2	99.81	0.56	23	Homo sapiens	blood	2013	Europe	Netherlands
GCF_045926625.1_ASM4592662v1	NCBI	SAMN15332739	99.4056	1	99.81	0.02	2	Homo sapiens	blood	2013	Europe	Netherlands
GCF_045927355.1_ASM4592735v1	NCBI	SAMN15332738	99.1294	2	99.81	0.56	23	Homo sapiens	blood	2013	Europe	Netherlands
GCF_045927365.1_ASM4592736v1	NCBI	SAMN15332736	99.1511	2	99.7	0.56	23	Homo sapiens	blood	2014	Europe	Netherlands
GCF_045927375.1_ASM4592737v1	NCBI	SAMN15332735	96.8512	3	99.67	0	NA	Homo sapiens	blood	2015	Europe	Netherlands
GCF_045928505.1_ASM4592850v1	NCBI	SAMN15332734	99.3388	1	99.81	0	2	Homo sapiens	blood	2015	Europe	Netherlands
GCF_045928515.1_ASM4592851v1	NCBI	SAMN15332733	99.4502	1	99.81	0	2	Homo sapiens	blood	2015	Europe	Netherlands
GCF_045928525.1_ASM4592852v1	NCBI	SAMN15332732	99.4468	1	99.81	0	2	Homo sapiens	blood	2015	Europe	Netherlands
GCF_045929835.1_ASM4592983v1	NCBI	SAMN15332730	99.0418	2	99.81	0	23	Homo sapiens	blood	2016	Europe	Netherlands
GCF_045929845.1_ASM4592984v1	NCBI	SAMN15332729	99.1467	2	99.81	0.56	23	Homo sapiens	blood	2016	Europe	Netherlands
GCF_045929855.1_ASM4592985v1	NCBI	SAMN15332727	99.4468	1	99.81	0	2	Homo sapiens	blood	2016	Europe	Netherlands
GCF_045930665.1_ASM4593066v1	NCBI	SAMN15332726	98.6996	2	99.81	0	NA	Homo sapiens	blood	2016	Europe	Netherlands
GCF_045930675.1_ASM4593067v1	NCBI	SAMN15332725	99.4482	1	99.81	0	2	Homo sapiens	blood	2016	Europe	Netherlands
GCF_045930685.1_ASM4593068v1	NCBI	SAMN15332724	99.1344	2	99.81	0.56	23	Homo sapiens	blood	2016	Europe	Netherlands
GCF_045931835.1_ASM4593183v1	NCBI	SAMN15332723	99.4547	1	99.81	0	2	Homo sapiens	blood	2016	Europe	Netherlands
GCF_045931845.1_ASM4593184v1	NCBI	SAMN15332722	99.4543	2	99.81	0	87	Homo sapiens	blood	2016	Europe	Netherlands
GCF_045931855.1_ASM4593185v1	NCBI	SAMN15332721	99.0733	2	99.81	0	23	Homo sapiens	blood	2016	Europe	Netherlands
GCF_045933105.1_ASM4593310v1	NCBI	SAMN15332720	99.2468	1	99.7	0	2	Homo sapiens	blood	2016	Europe	Netherlands
GCF_045933235.1_ASM4593323v1	NCBI	SAMN15332719	96.8316	3	99.67	0	NA	Homo sapiens	blood	2016	Europe	Netherlands
GCF_045933325.1_ASM4593332v1	NCBI	SAMN15332718	99.1021	2	99.81	0.56	23	Homo sapiens	blood	2016	Europe	Netherlands
GCF_045934275.1_ASM4593427v1	NCBI	SAMN15332717	96.8478	3	99.67	0	NA	Homo sapiens	blood	2016	Europe	Netherlands
GCF_045934285.1_ASM4593428v1	NCBI	SAMN15332716	99.5474	2	99.81	0.02	59	Homo sapiens	blood	2016	Europe	Netherlands
GCF_045934295.1_ASM4593429v1	NCBI	SAMN15332715	99.3695	2	99.81	0.09	22	Homo sapiens	blood	2017	Europe	Netherlands
GCF_045935645.1_ASM4593564v1	NCBI	SAMN15332714	99.2371	1	99.81	0	NA	Homo sapiens	blood	2017	Europe	Netherlands
GCF_045935655.1_ASM4593565v1	NCBI	SAMN15332713	99.1424	2	99.81	0.56	23	Homo sapiens	blood	2017	Europe	Netherlands
GCF_045935665.1_ASM4593566v1	NCBI	SAMN15332712	99.447	1	99.81	0	2	Homo sapiens	blood	2017	Europe	Netherlands
GCF_045936855.1_ASM4593685v1	NCBI	SAMN15332711	99.1542	1	99.68	0	2	Homo sapiens	blood	2017	Europe	Netherlands
GCF_045936865.1_ASM4593686v1	NCBI	SAMN15332710	99.4561	1	99.81	0	2	Homo sapiens	blood	2017	Europe	Netherlands
GCF_045936875.1_ASM4593687v1	NCBI	SAMN15332708	99.0983	2	99.81	0	23	Homo sapiens	blood	2017	Europe	Netherlands
GCF_045937755.1_ASM4593775v1	NCBI	SAMN15332706	99.4159	1	99.81	0.02	2	Homo sapiens	blood	2017	Europe	Netherlands
GCF_045937765.1_ASM4593776v1	NCBI	SAMN15332705	99.3291	1	99.81	0.56	2	Homo sapiens	blood	2017	Europe	Netherlands
GCF_045938735.1_ASM4593873v1	NCBI	SAMN15332704	99.1018	2	99.81	0.56	23	Homo sapiens	blood	2017	Europe	Netherlands
GCF_045938875.1_ASM4593887v1	NCBI	SAMN15332703	99.4433	1	99.81	0	2	Homo sapiens	blood	2017	Europe	Netherlands
GCF_045939485.1_ASM4593948v1	NCBI	SAMN15332701	99.0503	2	99.81	0	23	Homo sapiens	blood	2017	Europe	Netherlands
GCF_045939605.1_ASM4593960v1	NCBI	SAMN15332699	99.2097	1	99.7	0	2	Homo sapiens	blood	2017	Europe	Netherlands
GCF_045940065.1_ASM4594006v1	NCBI	SAMN15332696	99.1506	1	99.7	0	2	Homo sapiens	blood	2018	Europe	Netherlands
GCF_045940075.1_ASM4594007v1	NCBI	SAMN15332697	99.2528	1	99.7	0	2	Homo sapiens	blood	2017	Europe	Netherlands
GCF_045940975.1_ASM4594097v1	NCBI	SAMN15332694	99.1681	1	99.7	0	2	Homo sapiens	blood	2018	Europe	Netherlands
GCF_045941025.1_ASM4594102v1	NCBI	SAMN15332693	99.0865	2	99.81	0	23	Homo sapiens	blood	2018	Europe	Netherlands
GCF_045942175.1_ASM4594217v1	NCBI	SAMN15332692	99.1368	1	99.7	0	2	Homo sapiens	blood	2018	Europe	Netherlands
GCF_045942405.1_ASM4594240v1	NCBI	SAMN15332691	98.7014	2	99.81	0	NA	Homo sapiens	blood	2018	Europe	Netherlands
GCF_045942415.1_ASM4594241v1	NCBI	SAMN15332690	99.1814	1	99.7	0	2	Homo sapiens	blood	2018	Europe	Netherlands
GCF_045943905.1_ASM4594390v1	NCBI	SAMN15332689	99.0723	2	99.81	0	23	Homo sapiens	blood	2018	Europe	Netherlands
GCF_045944145.1_ASM4594414v1	NCBI	SAMN15332687	99.0593	2	99.81	0	23	Homo sapiens	blood	2018	Europe	Netherlands
GCF_045946425.1_ASM4594642v1	NCBI	SAMN15332709	99.0811	2	99.81	0.56	23	Homo sapiens	blood	2017	Europe	Netherlands
GCF_046031355.1_ASM4603135v1	NCBI	SAMN36406164	97.0959	3	99.56	0	719	Homo sapiens	skin	2020	Africa	Egypt
GCF_046031375.1_ASM4603137v1	NCBI	SAMN36406162	96.9677	3	98.57	0	NA	Homo sapiens	skin	2020	Africa	Egypt
GCF_046031405.1_ASM4603140v1	NCBI	SAMN36406163	99.4722	2	99.81	0.02	87	Homo sapiens	skin	2020	Africa	Egypt
GCF_046161065.1_ASM4616106v1	NCBI	SAMN44406927	98.1636	4	99.67	0.02	1123	Unknown	laboratory culture	2021	North America	USA
GCF_046503645.1_ASM4650364v1	NCBI	SAMN45956445	98.2738	4	99.67	0.02	490	Unknown	Unknown	2022	Asia	India
GCF_046544235.1_ASM4654423v1	NCBI	SAMN44732028	96.9255	3	99.67	0.69	640	Animal	skin	2023	Oceania	Australia
GCF_046708905.1_ASM4670890v1	NCBI	SAMN45957315	96.9211	3	99.67	0	NA	Unknown	bovine milk	2023	Asia	India
GCF_047273405.1_ASM4727340v1	NCBI	SAMN45156258	99.4003	2	99.25	0.59	755	Unknown	Unknown	2023	Asia	China
GCF_047305315.1_ASM4730531v1	NCBI	SAMN46249166	99.0736	2	99.81	0	23	Homo sapiens	Hip	2012	Europe	Germany
GCF_047305325.1_ASM4730532v1	NCBI	SAMN46249165	99.3948	1	99.81	0	2	Homo sapiens	Femur	2012	Europe	Germany
GCF_047308105.1_ASM4730810v1	NCBI	SAMN37654260	99.3005	2	99.81	0	786	Homo sapiens	Unknown	2021	Asia	India
GCF_047358875.1_ASM4735887v1	NCBI	SAMN46322580	99.718	2	99.81	0	NA	Unknown	neonatal incubator	2024	Asia	China
GCF_047528335.1_LMDM_Sepi	NCBI	SAMN45868972	99.4583	2	99.81	0.09	NA	Unknown	laboratory strain	2023	Europe	Czechia
GCF_047528345.1_LMDM_Sepi	NCBI	SAMN45868973	99.4415	2	99.81	0	NA	Unknown	laboratory strain	2023	Europe	Czechia
GCF_047528355.1_LMDM_Sepi	NCBI	SAMN45868971	99.4422	2	99.79	0	86	Unknown	laboratory strain	2023	Europe	Czechia
GCF_047528375.1_ASM4752837v1	NCBI	SAMN46432918	99.41	2	99.81	0.16	130	Homo sapiens	missing	2022	Asia	China
GCF_047528615.1_ASM4752861v1	NCBI	SAMN46432892	96.8471	3	99.67	0	514	Homo sapiens	missing	2022	Asia	China
GCF_047653665.1_ASM4765366v1	NCBI	SAMN46524910	99.4107	2	99.78	0	297	Homo sapiens	axilla	2023	Europe	United Kingdom
GCF_047654225.1_ASM4765422v1	NCBI	SAMN46524912	99.4769	2	99.81	0.02	179	Homo sapiens	axilla	2023	Europe	United Kingdom
GCF_047777965.1_ASM4777796v1	NCBI	SAMN46189877	99.452	2	99.81	0	NA	Animal	Unknown	2022	Asia	China
GCF_048321135.1_ASM4832113v1	NCBI	SAMN46971586	96.8498	3	99.67	2.53	NA	Animal	Unknown	2023	Asia	China
GCF_049380365.1_ASM4938036v1	NCBI	SAMN46275370	96.8849	3	99.67	0	360	Enviroment	swimming pool water	2024	Asia	China
GCF_049841395.1_ASM4984139v1	NCBI	SAMN47853561	99.3595	2	99.81	0	83	Homo sapiens	tissue	2024	Europe	Italy
GCF_050001175.1_ASM5000117v1	NCBI	SAMN47519550	97.0384	3	99.67	0.14	329	Homo sapiens	Haemodialysis tunneled cuffed catheter tip	2021	Asia	India
GCF_900086615.2_BPH0662	NCBI	SAMEA3982825	99.2311	1	99.81	0	2	Unknown	unknown	Unknown	Unknown	unknown
GCF_900113395.1_IMG-taxon_2623620480_annotated_assembly	NCBI	SAMN04487862	98.4558	4	99.67	0	NA	Unknown	Unknown	Unknown	Unknown	Unknown
GCF_900169475.1_ID412_assemblyCLC	NCBI	SAMEA103910387	99.3399	1	99.53	0.09	2	Unknown	unknown	Unknown	Unknown	unknown
GCF_900199525.1_WGS411_S19	NCBI	SAMEA104168469	99.5373	2	99.81	0	88	Unknown	unknown	Unknown	Unknown	unknown
GCF_900199615.1_WGS408_S16	NCBI	SAMEA104168467	99.4879	2	99.81	0.56	5	Unknown	unknown	Unknown	Unknown	unknown
GCF_900205795.1_WGS417_S24	NCBI	SAMEA104168471	99.3903	2	99.81	0	487	Unknown	unknown	Unknown	Unknown	unknown
GCF_900205815.1_WGS415_S22	NCBI	SAMEA104168468	99.4755	2	99.81	0	7	Unknown	unknown	Unknown	Unknown	unknown
GCF_900205845.1_WGS416_S23	NCBI	SAMEA104168470	99.4976	2	99.81	0	88	Unknown	unknown	Unknown	Unknown	unknown
GCF_900458515.1_35910_H01	NCBI	SAMEA3233552	99.5832	2	99.79	0	8	Unknown	unknown	Unknown	Unknown	unknown
GCF_900458535.1_41665_G02	NCBI	SAMEA3539716	99.4233	2	98.13	0	NA	Unknown	unknown	Unknown	Unknown	unknown
GCF_000276545.1_ASM27654v1	NCBI	SAMN00991838	98.3464	4	99.55	0	72	Homo sapiens	gluteal crease	2008	North America	USA
GCF_000390345.1_Step528m	NCBI	SAMN02470856	99.3468	1	99.7	0.02	NA	Unknown	Unknown	2011	Europe	Russia
GCF_900458575.1_44451_A01	NCBI	SAMEA3871774	99.3747	2	99.81	0	488	Unknown	unknown	Unknown	Unknown	unknown
GCF_900458585.1_41236_F01	NCBI	SAMEA3512674	99.4035	2	99.67	2.21	656	Unknown	unknown	Unknown	Unknown	unknown
GCF_900458605.1_35910_G02	NCBI	SAMEA3233545	99.9944	2	99.7	0.67	5	Unknown	unknown	Unknown	Unknown	unknown
GCF_900458645.1_42197_C02	NCBI	SAMEA3614275	96.9336	3	99.67	1.15	1060	Unknown	unknown	Unknown	Unknown	unknown
GCF_900458655.1_40295_C02	NCBI	SAMEA3505361	99.5015	2	99.81	0	1061	Unknown	unknown	Unknown	Unknown	unknown
GCF_900638695.1_59178_A02	NCBI	SAMEA104318201	99.3236	1	99.81	0	2	Unknown	unknown	Unknown	Unknown	unknown
GCF_902159375.1_25426_7_73	NCBI	SAMEA104567735	99.4841	2	99.81	0	88	Unknown	unknown	Unknown	Unknown	unknown
GCF_902159385.1_25426_7_61	NCBI	SAMEA104567649	96.7865	3	99.67	0	439	Unknown	unknown	Unknown	Unknown	unknown
GCF_902159425.1_25426_7_71	NCBI	SAMEA104567711	99.4574	2	99.81	0.02	1062	Unknown	unknown	Unknown	Unknown	unknown
GCF_902164795.1_25426_7_359	NCBI	SAMEA104567748	99.4314	2	99.81	0	35	Unknown	unknown	Unknown	Unknown	unknown
GCF_902166085.1_26009_2_36	NCBI	SAMEA4623348	99.4714	2	99.81	0	130	Unknown	unknown	Unknown	Unknown	unknown
GCF_902363495.1_MGYG-HGUT-00122	NCBI	SAMEA5849623	99.3505	2	99.67	0	60	Unknown	unknown	Unknown	Unknown	unknown
GCF_902509485.1_Se_BPH0697	NCBI	SAMEA3712729	98.7336	2	99.67	0	89	Unknown	unknown	Unknown	Unknown	unknown
GCF_902509495.1_Se_BPH0704	NCBI	SAMEA3712735	96.8509	3	99.67	0	368	Unknown	unknown	Unknown	Unknown	unknown
GCF_902509505.1_Se_BPH0736	NCBI	SAMEA3712766	99.3821	1	99.25	0.28	2	Unknown	unknown	Unknown	Unknown	unknown
GCF_902509515.1_Se_BPH0723	NCBI	SAMEA3712754	99.51	2	99.81	0	5	Unknown	unknown	Unknown	Unknown	unknown
GCF_902509525.1_Se_RP62a_UoM	NCBI	SAMEA3712772	99.1735	2	99.81	0	10	Unknown	unknown	Unknown	Unknown	unknown
GCF_902509535.1_Se_BPH0711	NCBI	SAMEA3712742	99.4849	2	99.81	0	59	Unknown	unknown	Unknown	Unknown	unknown
GCF_905397425.1_Stapylococcus_epidermidis_927c	NCBI	SAMEA8241075	99.4552	2	99.67	0.28	1173	Unknown	unknown	Unknown	Unknown	unknown
GCF_910576215.1_MGBC000224	NCBI	SAMEA8801456	99.5419	2	99.81	0.28	59	Unknown	unknown	Unknown	North America	USA
GCF_910589805.1_Sep_C17_HC_2017	NCBI	SAMEA9068285	99.3922	1	99.81	0.09	2	Unknown	unknown	Unknown	Unknown	unknown
GCF_910589835.1_Sep_B35_CVC_2019	NCBI	SAMEA9068280	99.5613	2	99.42	0	59	Unknown	unknown	Unknown	Unknown	unknown
GCF_910589875.1_Sep_B21_HC_2018	NCBI	SAMEA9068275	99.3344	2	99.81	0	87	Unknown	unknown	Unknown	Unknown	unknown
GCF_910589905.1_Sep_B18_HC_2017	NCBI	SAMEA9068273	99.431	1	99.81	0.09	2	Unknown	unknown	Unknown	Unknown	unknown
GCF_910589925.1_Sep_C17_CVC_2017	NCBI	SAMEA9068284	99.3849	1	99.81	0.09	2	Unknown	unknown	Unknown	Unknown	unknown
GCF_910589935.1_Sep_B27_HC_2018	NCBI	SAMEA9068277	99.389	2	96.54	0.43	NA	Unknown	unknown	Unknown	Unknown	unknown
GCF_910589945.1_Sep_B29_HC_2018	NCBI	SAMEA9068279	99.3029	1	98.89	0.96	2	Unknown	unknown	Unknown	Unknown	unknown
GCF_910590035.1_Sep_A19_HC_2017	NCBI	SAMEA9068269	99.3358	2	99.81	0.11	35	Unknown	unknown	Unknown	Unknown	unknown
GCF_910590045.1_Sep_B35_HC_2019	NCBI	SAMEA9068281	99.4411	2	98.78	1.99	59	Unknown	unknown	Unknown	Unknown	unknown
GCF_910590055.1_Sep_B29_CVC_2018	NCBI	SAMEA9068278	99.3936	1	95.91	0.09	2	Unknown	unknown	Unknown	Unknown	unknown
GCF_910590065.1_Sep_A30_CVC_2019	NCBI	SAMEA9068270	99.2573	2	97.8	0.12	83	Unknown	unknown	Unknown	Unknown	unknown
GCF_910590075.1_Sep_B18_CVC_2017	NCBI	SAMEA9068272	99.4007	1	99.34	0.09	2	Unknown	unknown	Unknown	Unknown	unknown
GCF_910590115.1_Sep_B21_CVC_2018	NCBI	SAMEA9068274	99.4195	2	99.81	0	87	Unknown	unknown	Unknown	Unknown	unknown
GCF_910590125.1_Sep_C16_CVC_2017	NCBI	SAMEA9068282	99.5366	2	99.81	0.66	5	Unknown	unknown	Unknown	Unknown	unknown
GCF_910590165.1_Sep_A30_HC_2019	NCBI	SAMEA9068271	99.282	2	97.56	0.32	83	Unknown	unknown	Unknown	Unknown	unknown
GCF_910590195.1_Sep_B27_CVC_2018	NCBI	SAMEA9068276	99.4322	2	96.26	0.06	NA	Unknown	unknown	Unknown	Unknown	unknown
GCF_910590235.1_Sep_C32_CVC_2019	NCBI	SAMEA9068302	99.3658	1	99.81	0	731	Unknown	unknown	Unknown	Unknown	unknown
GCF_910590245.1_Sep_C26_CVC_2018	NCBI	SAMEA9068296	99.342	1	99.81	0.09	2	Unknown	unknown	Unknown	Unknown	unknown
GCF_910590255.1_Sep_C32_HC_2019	NCBI	SAMEA9068303	99.4351	1	98.5	0	731	Unknown	unknown	Unknown	Unknown	unknown
GCF_910590265.1_Sep_C20_CVC_2018	NCBI	SAMEA9068286	99.3795	2	99.81	0	87	Unknown	unknown	Unknown	Unknown	unknown
GCF_910590275.1_Sep_C22_CVC_2018	NCBI	SAMEA9068288	99.3488	1	99.81	0.09	2	Unknown	unknown	Unknown	Unknown	unknown
GCF_910590285.1_Sep_C26_HC_2018	NCBI	SAMEA9068297	99.4623	1	99.81	0.09	2	Unknown	unknown	Unknown	Unknown	unknown
GCF_910590305.1_Sep_C34_CVC_2019	NCBI	SAMEA9068306	99.3335	1	99.05	0.67	NA	Unknown	unknown	Unknown	Unknown	unknown
GCF_910590315.1_Sep_C33_CVC_2019	NCBI	SAMEA9068304	99.365	1	99.4	0	NA	Unknown	unknown	Unknown	Unknown	unknown
GCF_910590325.1_Sep_C33_HC_2019	NCBI	SAMEA9068305	99.3671	1	97.74	0.03	NA	Unknown	unknown	Unknown	Unknown	unknown
GCF_910590335.1_Sep_C23_CVC_2018	NCBI	SAMEA9068290	99.3486	1	99.81	0	731	Unknown	unknown	Unknown	Unknown	unknown
GCF_910590345.1_Sep_C24_HC_2018	NCBI	SAMEA9068293	99.4156	1	99.81	0.09	2	Unknown	unknown	Unknown	Unknown	unknown
GCF_910590355.1_Sep_C25_HC_2018	NCBI	SAMEA9068295	99.4081	1	99.81	0	2	Unknown	unknown	Unknown	Unknown	unknown
GCF_910590365.1_Sep_C20_HC_2018	NCBI	SAMEA9068287	99.4227	2	99.81	0	87	Unknown	unknown	Unknown	Unknown	unknown
GCF_910590375.1_Sep_C23_HC_2018	NCBI	SAMEA9068291	99.3851	1	99.81	0	731	Unknown	unknown	Unknown	Unknown	unknown
GCF_910590385.1_Sep_C28_CVC_2019	NCBI	SAMEA9068298	99.2801	1	96.97	0.45	2	Unknown	unknown	Unknown	Unknown	unknown
GCF_910591375.1_Sep_C28_HC_2019	NCBI	SAMEA9068299	99.3951	1	98.18	0.21	2	Unknown	unknown	Unknown	Unknown	unknown
GCF_910591385.1_Sep_C31_HC_2019	NCBI	SAMEA9068301	97.0918	3	97.83	0.7	810	Unknown	unknown	Unknown	Unknown	unknown
GCF_910591395.1_Sep_C25_CVC_2018	NCBI	SAMEA9068294	99.4676	1	99.81	0	2	Unknown	unknown	Unknown	Unknown	unknown
GCF_910591405.1_Sep_C31_CVC_2019	NCBI	SAMEA9068300	97.0376	3	98.77	0.22	810	Unknown	unknown	Unknown	Unknown	unknown
GCF_910591415.1_Sep_C24_CVC_2018	NCBI	SAMEA9068292	99.3746	1	99.81	0.09	2	Unknown	unknown	Unknown	Unknown	unknown
GCF_910591575.1_Sep_C34_HC_2019	NCBI	SAMEA9068307	99.3481	1	99.81	0	NA	Unknown	unknown	Unknown	Unknown	unknown
GCF_913082365.1_Staphylococcus_epidermidis_S414	NCBI	SAMEA9540736	99.3048	2	99.81	0	387	Unknown	unknown	Unknown	Unknown	unknown
GCF_947492335.1_909-3Z.fasta	NCBI	SAMEA112156973	99.2663	2	99.81	0.46	20	Unknown	unknown	Unknown	Unknown	unknown
GCF_963856035.1_FF08_2060838.2	NCBI	SAMEA115028782	98.3047	4	99.67	0	NA	Unknown	unknown	Unknown	Unknown	unknown
GCF_963856075.1_FF08_2060810.2	NCBI	SAMEA115028781	98.3776	4	99.81	0.11	NA	Unknown	unknown	Unknown	Unknown	unknown
GCF_964209135.1_FFDD_460B.1	NCBI	SAMEA115875105	99.5336	2	99.81	0	210	Unknown	unknown	Unknown	Unknown	unknown
GCF_964209235.1_FFDD_204.1	NCBI	SAMEA115875076	99.2105	2	99.67	0.02	194	Unknown	unknown	Unknown	Unknown	unknown
GCF_964210225.1_FFMG_199-8-21.1	NCBI	SAMEA115875195	99.4165	2	99.81	0.04	57	Unknown	unknown	Unknown	Unknown	unknown
GCF_964210955.1_FFTB_51781.1	NCBI	SAMEA115875316	98.1942	4	99.67	0	56	Unknown	unknown	Unknown	Unknown	unknown
GCF_964211085.1_FFTB_27476.1	NCBI	SAMEA115875294	98.885	4	99.67	0	NA	Unknown	unknown	Unknown	Unknown	unknown
GCF_964211125.1_FFTB_34677.1	NCBI	SAMEA115875306	96.8341	3	99.67	0	NA	Unknown	unknown	Unknown	Unknown	unknown
GCF_964211195.1_FFTB_39185-A.1	NCBI	SAMEA115875310	98.1897	4	99.67	0	NA	Unknown	unknown	Unknown	Unknown	unknown
GCF_964211375.1_FFDD_L475-A.1	NCBI	SAMEA115875161	98.306	4	99.67	0.08	490	Unknown	unknown	Unknown	Unknown	unknown
GCF_964211415.1_FFTB_26339.1	NCBI	SAMEA115875291	98.1507	4	99.67	0	NA	Unknown	unknown	Unknown	Unknown	unknown
GCF_964211435.1_FFTB_36664.1	NCBI	SAMEA115875308	98.2423	4	99.67	0	NA	Unknown	unknown	Unknown	Unknown	unknown
GCF_964211545.1_FFTB_52225-B.1	NCBI	SAMEA115875317	98.3764	4	99.67	0	490	Unknown	unknown	Unknown	Unknown	unknown
GCF_964215215.1_24-69	NCBI	SAMEA115926264	99.2142	2	99.67	0	32	Unknown	unknown	Unknown	Unknown	unknown
GCF_964248875.1_CC00043	NCBI	SAMEA9956577	96.7549	3	99.67	0	NA	Unknown	unknown	Unknown	Unknown	unknown
GCF_000245655.1_ASM24565v2	NCBI	SAMN00117470	99.5544	2	99.81	0	8	Unknown	Unknown	Unknown	Unknown	Unknown
GCF_000245675.1_ASM24567v2	NCBI	SAMN00117455	99.5482	2	99.81	0.67	1013	Unknown	Unknown	Unknown	Unknown	Unknown
GCF_000245695.1_ASM24569v2	NCBI	SAMN00117450	99.4751	2	99.78	0	1	Unknown	Unknown	Unknown	Unknown	Unknown
GCF_000247105.1_ASM24710v2	NCBI	SAMN00117447	99.4874	2	99.5	0.32	73	Unknown	Unknown	Unknown	Unknown	Unknown
GCF_000247125.1_ASM24712v2	NCBI	SAMN00116836	99.3963	2	99.81	0.63	384	Unknown	Unknown	Unknown	Unknown	Unknown
GCF_000247145.1_ASM24714v2	NCBI	SAMN00116846	99.0844	2	99.7	0	23	Unknown	Unknown	Unknown	Unknown	Unknown
GCF_000247165.1_ASM24716v2	NCBI	SAMN00117463	99.7532	2	99.81	0	136	Unknown	Unknown	Unknown	Unknown	Unknown
GCF_000247185.1_ASM24718v2	NCBI	SAMN00116852	96.8353	3	99.67	0.28	NA	Unknown	Unknown	Unknown	Unknown	Unknown
GCF_000247205.1_ASM24720v2	NCBI	SAMN00117464	96.8315	3	99.67	0	329	Unknown	Unknown	Unknown	Unknown	Unknown
GCF_000257965.1_SaureusISKv1.0	NCBI	SAMN00189683	99.4021	2	99.25	0	130	Unknown	Unknown	Unknown	Unknown	Unknown
GCF_000260295.1_ASM26029v1	NCBI	SAMN00116887	98.2519	4	99.67	0	19	Unknown	Unknown	Unknown	Unknown	Unknown
GCF_000275965.1_ASM27596v1	NCBI	SAMN00993392	98.8529	2	99.86	0.71	89	Homo sapiens	joint	2005	North America	USA
GCF_000275985.2_ASM27598v2	NCBI	SAMN00993214	99.3379	1	99.8	0.09	185	Homo sapiens	lung	2005	North America	USA
GCF_000276005.1_ASM27600v1	NCBI	SAMN00993757	99.4972	2	99.81	0	430	Homo sapiens	blood	2004	North America	USA
GCF_000276025.1_ASM27602v1	NCBI	SAMN00993648	99.4941	2	99.81	0.2	7	Homo sapiens	blood	2005	North America	USA
GCF_000276045.1_ASM27604v1	NCBI	SAMN00993391	99.4437	2	99.81	0.36	5	Homo sapiens	blood	2006	North America	USA
GCF_000276065.1_ASM27606v1	NCBI	SAMN00993450	99.4919	2	99.81	0.66	5	Homo sapiens	blood	2006	North America	USA
GCF_000276085.1_ASM27608v1	NCBI	SAMN00993294	99.3801	1	99.81	0.09	2	Homo sapiens	blood	2004	North America	USA
GCF_000276105.1_ASM27610v1	NCBI	SAMN00993295	99.337	2	99.81	0.56	2	Homo sapiens	blood	2005	North America	USA
GCF_000276125.1_ASM27612v1	NCBI	SAMN00993293	99.3101	2	99.81	0	2	Homo sapiens	blood	2005	North America	USA
GCF_000276145.1_ASM27614v1	NCBI	SAMN00993289	99.2169	2	99.81	0.1	323	Homo sapiens	alar crease	2008	North America	USA
GCF_000276165.1_ASM27616v1	NCBI	SAMN00993288	99.4103	2	99.81	0	218	Homo sapiens	umbilicus	2008	North America	USA
GCF_000276185.1_ASM27618v1	NCBI	SAMN00993290	99.3511	2	99.81	0	324	Homo sapiens	alar crease	2008	North America	USA
GCF_000276205.1_ASM27620v1	NCBI	SAMN00993292	96.8621	3	99.67	0.28	325	Homo sapiens	manubrium	2008	North America	USA
GCF_000276225.1_ASM27622v1	NCBI	SAMN00993287	99.5638	2	99.81	1.25	20	Homo sapiens	umbilicus	2008	North America	USA
GCF_000276245.1_ASM27624v1	NCBI	SAMN00993286	96.9213	3	99.63	0	326	Homo sapiens	plantar heel	2008	North America	USA
GCF_000276265.1_ASM27626v1	NCBI	SAMN00993291	99.551	2	99.75	0.06	7	Homo sapiens	axilla	2008	North America	USA
GCF_000276285.1_ASM27628v1	NCBI	SAMN00993238	99.5525	2	99.81	0.08	327	Homo sapiens	axilla	2008	North America	USA
GCF_000276305.1_ASM27630v1	NCBI	SAMN00993233	96.7359	3	99.67	0	328	Homo sapiens	toe web	2008	North America	USA
GCF_000276325.1_ASM27632v1	NCBI	SAMN00993246	96.7667	3	99.66	1.16	329	Homo sapiens	glabella	2008	North America	USA
GCF_000276345.1_ASM27634v1	NCBI	SAMN00993248	99.3658	2	99.67	0.39	73	Homo sapiens	retroauricular crease	2008	North America	USA
GCF_000276365.1_ASM27636v1	NCBI	SAMN00993236	98.3168	4	99.67	0	170	Homo sapiens	retroauricular crease	2008	North America	USA
GCF_000276385.1_ASM27638v1	NCBI	SAMN00993261	99.3903	2	99.77	0.62	330	Homo sapiens	gluteal crease	2008	North America	USA
GCF_000276405.1_ASM27640v1	NCBI	SAMN00993262	96.8489	3	99.11	1.72	331	Homo sapiens	hypothenar palm	2008	North America	USA
GCF_000276425.1_ASM27642v1	NCBI	SAMN00993232	96.8634	3	99.64	0.09	331	Homo sapiens	occiput	2008	North America	USA
GCF_000276445.1_ASM27644v1	NCBI	SAMN00993260	96.9139	3	99.67	0	332	Homo sapiens	nare	2008	North America	USA
GCF_000276465.1_ASM27646v1	NCBI	SAMN00993237	99.4774	2	99.81	0	333	Homo sapiens	axilla	2008	North America	USA
GCF_000276485.1_ASM27648v1	NCBI	SAMN00991854	99.5644	2	99.7	0	334	Homo sapiens	alar crease	2008	North America	USA
GCF_000276505.1_ASM27650v1	NCBI	SAMN00991849	98.3356	4	99.67	0	72	Homo sapiens	nare	2008	North America	USA
GCF_000276525.1_ASM27652v1	NCBI	SAMN00991848	99.4827	2	99.38	0	184	Homo sapiens	nare	2008	North America	USA
GCF_964248895.1_CC00018	NCBI	SAMEA9956564	96.8971	3	99.67	0	NA	Unknown	unknown	Unknown	Unknown	unknown
GCF_965138055.1_CIP81.55T	NCBI	SAMEA117660733	99.9837	2	99.81	0	5	Unknown	unknown	Unknown	Unknown	unknown
GCF_900205825.1_WGS407_S15	NCBI	SAMEA104168464	99.459	2	99.81	0	87	Unknown	unknown	Unknown	Unknown	unknown
GCF_000011925.1_ASM1192v1	NCBI	SAMN02603975	99.2158	2	99.81	0	10	Unknown	Unknown	Unknown	North America	USA
GCF_000159575.1_ASM15957v1	NCBI	SAMN00001492	99.3764	2	99.81	0.27	59	Homo sapiens	skin	Unknown	Unknown	Unknown
GCF_000160235.1_ASM16023v1	NCBI	SAMN00002221	96.6844	3	98.94	0.11	290	Homo sapiens	skin	Unknown	Unknown	Unknown
GCF_000164075.1_ASM16407v1	NCBI	SAMN02299424	99.5075	2	99.81	0	5	Homo sapiens	skin	Unknown	Unknown	Unknown
GCF_000177115.1_ASM17711v1	NCBI	SAMN00008358	99.459	2	99.62	0.33	57	Homo sapiens	skin	Unknown	Unknown	Unknown
GCF_000186205.1_ASM18620v2	NCBI	SAMN00138731	96.8629	3	99.67	0.28	NA	Unknown	Unknown	Unknown	Unknown	Unknown
GCF_000205325.1_ASM20532v2	NCBI	SAMN00117468	99.3944	2	99.66	0.05	NA	Unknown	Unknown	Unknown	Unknown	Unknown
GCF_000205405.1_ASM20540v2	NCBI	SAMN00116866	99.3602	2	99.81	0	1	Unknown	Unknown	Unknown	Unknown	Unknown
GCF_000205425.1_ASM20542v2	NCBI	SAMN00116874	99.5984	2	99.81	0.09	5	Unknown	Unknown	Unknown	Unknown	Unknown
GCF_000221665.1_ASM22166v2	NCBI	SAMN00116832	99.4907	2	99.81	0	NA	Unknown	Unknown	Unknown	Unknown	Unknown
GCF_000221685.1_ASM22168v2	NCBI	SAMN00116831	99.5281	2	99.67	0.28	73	Unknown	Unknown	Unknown	Unknown	Unknown
GCF_000221705.1_ASM22170v2	NCBI	SAMN00116868	99.5376	2	99.81	0	NA	Unknown	Unknown	Unknown	Unknown	Unknown
GCF_000239515.1_ASM23951v2	NCBI	SAMN00761790	96.8753	3	99.55	0.66	NA	Homo sapiens	skin	Unknown	Unknown	Unknown
GCF_000245635.1_ASM24563v2	NCBI	SAMN00117454	99.412	1	99.77	0	2	Unknown	Unknown	Unknown	Unknown	Unknown
NA indicates that an ST could not be assigned due to novel alleles/allelic profiles or locus absence.			NA indicates that an ST could not be assigned due to novel alleles/allelic profiles or locus absence.
