# Supplementary material for: Global distribution, antimicrobial resistance, and virulence factors of Staphylococcus epidermidis revealed through population genomics
Source: BMC Genomics. 2026 May 14;27:598. doi: 10.1186/s12864-026-12922-5 (PMC13343668; doi:10.1186/s12864-026-12922-5)
Supplement: Supplementary file 3 — Supplementary Material 3. [file 12864_2026_12922_MOESM3_ESM.xlsx]

## Sheet:  Balanced sample by country
Genome	data source	biosample	ANI	phylogroup	completeness	contamination	MLST	Source	Isolation source	Year	Continent	Country
GCF_030014005.1_ASM3001400v1	NCBI	SAMN33407036	96.9333	3	99.67	0.03	640	Animal	Nose	2022	Africa	Algeria
GCF_030012845.1_ASM3001284v1	NCBI	SAMN33407028	99.1885	2	99.81	0.45	54	Animal	Nose	2021	Africa	Algeria
GCF_030013985.1_ASM3001398v1	NCBI	SAMN33407038	99.396	2	99.81	0	35	Animal	Nose	2022	Africa	Algeria
GCF_015273295.1_ASM1527329v1	NCBI	SAMN15665300	99.408	2	99.81	0.28	1152	Homo sapiens	skin	2017	Oceania	Australia
GCF_026154265.1_ASM2615426v1	NCBI	SAMN31634176	99.3958	1	99.81	0	2	Homo sapiens	Unknown	2013	Oceania	Australia
GCF_015274355.1_ASM1527435v1	NCBI	SAMN15665247	96.9551	3	99.67	0	1153	Homo sapiens	skin	2016	Oceania	Australia
GCF_015274615.1_ASM1527461v1	NCBI	SAMN15665234	99.5648	2	99.81	0	59	Homo sapiens	skin	2016	Oceania	Australia
GCF_015274385.1_ASM1527438v1	NCBI	SAMN15665244	96.9618	3	99.67	0	558	Homo sapiens	skin	2016	Oceania	Australia
GCF_046544235.1_ASM4654423v1	NCBI	SAMN44732028	96.9255	3	99.67	0.69	640	Animal	skin	2023	Oceania	Australia
GCF_015273585.1_ASM1527358v1	NCBI	SAMN15665282	99.2098	2	99.81	0	20	Homo sapiens	skin	2016	Oceania	Australia
GCF_015274905.1_ASM1527490v1	NCBI	SAMN15665226	96.8869	3	99.67	0	332	Homo sapiens	skin	2016	Oceania	Australia
GCF_015273195.1_ASM1527319v1	NCBI	SAMN15665305	96.8985	3	99.67	0.42	558	Homo sapiens	skin	2017	Oceania	Australia
GCF_015273665.1_ASM1527366v1	NCBI	SAMN15665281	99.195	2	99.81	0	20	Homo sapiens	skin	2016	Oceania	Australia
GCF_015273865.1_ASM1527386v1	NCBI	SAMN15665271	99.1821	1	99.81	0	2	Homo sapiens	skin	2016	Oceania	Australia
GCF_015273185.1_ASM1527318v1	NCBI	SAMN15665307	99.5709	2	99.81	0.06	57	Homo sapiens	skin	2017	Oceania	Australia
GCF_015273595.1_ASM1527359v1	NCBI	SAMN15665286	99.4512	2	99.81	0.28	35	Homo sapiens	skin	2016	Oceania	Australia
GCF_015273175.1_ASM1527317v1	NCBI	SAMN15665304	96.8121	3	99.39	0	679	Homo sapiens	skin	2017	Oceania	Australia
GCF_028401885.1_ASM2840188v1	NCBI	SAMN32886138	99.4095	1	99.81	0	2	Homo sapiens	Unknown	2013	Oceania	Australia
GCF_026154165.1_ASM2615416v1	NCBI	SAMN31634172	99.4212	1	99.81	0	2	Homo sapiens	Unknown	2013	Oceania	Australia
GCF_015273415.1_ASM1527341v1	NCBI	SAMN15665294	99.4899	2	99.81	0	110	Homo sapiens	skin	2017	Oceania	Australia
GCF_015273875.1_ASM1527387v1	NCBI	SAMN15665270	99.4419	2	99.81	0	153	Homo sapiens	skin	2016	Oceania	Australia
GCF_026154305.1_ASM2615430v1	NCBI	SAMN31634177	99.3819	1	99.81	0	2	Homo sapiens	Unknown	2013	Oceania	Australia
GCF_015273365.1_ASM1527336v1	NCBI	SAMN15665295	99.5012	2	99.81	0	110	Homo sapiens	skin	2017	Oceania	Australia
GCF_026154345.1_ASM2615434v1	NCBI	SAMN31634178	99.4501	1	99.81	0	2	Homo sapiens	Unknown	2013	Oceania	Australia
GCF_015274195.1_ASM1527419v1	NCBI	SAMN15665254	99.4922	2	99.81	0	59	Homo sapiens	skin	2016	Oceania	Australia
GCF_015273275.1_ASM1527327v1	NCBI	SAMN15665301	96.8904	3	99.39	0	679	Homo sapiens	skin	2017	Oceania	Australia
GCF_015273335.1_ASM1527333v1	NCBI	SAMN15665297	96.8493	3	99.45	0.03	1091	Homo sapiens	skin	2017	Oceania	Australia
GCF_015273805.1_ASM1527380v1	NCBI	SAMN15665274	96.8589	3	99.67	0.42	290	Homo sapiens	skin	2016	Oceania	Australia
GCF_022832915.1_ASM2283291v1	NCBI	SAMN27161489	99.3575	2	99.81	0	844	Homo sapiens	pertoneal cavity	2017	Oceania	Australia
GCF_015274475.1_ASM1527447v1	NCBI	SAMN15665242	99.533	2	99.81	0	59	Homo sapiens	skin	2016	Oceania	Australia
GCF_022832935.1_ASM2283293v1	NCBI	SAMN27161490	99.3813	2	99.81	0	844	Homo sapiens	pertoneal cavity	2017	Oceania	Australia
GCF_022832895.1_ASM2283289v1	NCBI	SAMN27160588	99.3862	2	99.81	0	844	Homo sapiens	pertoneal cavity	2017	Oceania	Australia
GCF_015274255.1_ASM1527425v1	NCBI	SAMN15665252	99.4798	2	99.81	0	59	Homo sapiens	skin	2016	Oceania	Australia
GCF_022586555.1_ASM2258655v1	NCBI	SAMN26531260	99.4198	2	99.81	0	210	Homo sapiens	skin	2019	Europe	Austria
GCF_022586495.1_ASM2258649v1	NCBI	SAMN26531263	99.5692	2	99.81	0.58	5	Homo sapiens	skin	2019	Europe	Austria
GCF_022586445.1_ASM2258644v1	NCBI	SAMN26531266	99.4749	2	99.81	0	59	Homo sapiens	skin	2019	Europe	Austria
GCF_022586575.1_ASM2258657v1	NCBI	SAMN26531259	99.4427	2	99.25	0.02	5	Homo sapiens	skin	2019	Europe	Austria
GCF_022586595.1_ASM2258659v1	NCBI	SAMN26531258	99.469	2	99.81	0.02	5	Homo sapiens	skin	2019	Europe	Austria
GCF_022586415.1_ASM2258641v1	NCBI	SAMN26531269	99.1353	2	99.81	0.09	10	Homo sapiens	skin	2019	Europe	Austria
GCF_022586475.1_ASM2258647v1	NCBI	SAMN26531265	99.549	2	99.81	0.02	5	Homo sapiens	skin	2019	Europe	Austria
GCF_022585795.1_ASM2258579v1	NCBI	SAMN26531267	99.1781	2	99.81	0.09	10	Homo sapiens	skin	2019	Europe	Austria
GCF_022586395.1_ASM2258639v1	NCBI	SAMN26531268	99.5306	2	99.81	0	59	Homo sapiens	skin	2019	Europe	Austria
GCF_022586515.1_ASM2258651v1	NCBI	SAMN26531261	99.4403	2	99.81	0	210	Homo sapiens	skin	2019	Europe	Austria
GCF_022586535.1_ASM2258653v1	NCBI	SAMN26531262	96.8662	3	99.67	0.03	640	Homo sapiens	skin	2019	Europe	Austria
GCF_022586435.1_ASM2258643v1	NCBI	SAMN26531264	99.3761	2	99.53	0	1172	Homo sapiens	skin	2019	Europe	Austria
GCF_001298115.1_ASM129811v1	NCBI	SAMN03859970	99.4725	2	99.81	0	184	Homo sapiens	skin	2014	Europe	Belgium
GCF_000685135.1_S._epi_ET-024	NCBI	SAMN02688504	99.5458	2	99.81	0	NA	Unknown	endotracheal	2010	Europe	Belgium
GCF_021367235.1_ASM2136723v1	NCBI	SAMN19114560	99.3255	2	99.8	0.11	86	Animal	milk samples	2016	Europe	Belgium
GCF_005760475.1_ASM576047v1	NCBI	SAMN11611351	99.5353	2	99.81	0	59	Homo sapiens	Femur	2018	Europe	Belgium
GCF_021367085.1_ASM2136708v1	NCBI	SAMN19114567	99.5465	2	99.81	0	986	Animal	milk samples	2016	Europe	Belgium
GCF_021366715.1_ASM2136671v1	NCBI	SAMN19114587	99.4543	2	99.81	0.28	100	Animal	milk samples	2016	Europe	Belgium
GCF_021366885.1_ASM2136688v1	NCBI	SAMN19114577	99.4555	2	99.81	0.28	1166	Animal	milk samples	2016	Europe	Belgium
GCF_021366835.1_ASM2136683v1	NCBI	SAMN19114580	99.3829	2	99.81	0.37	1166	Animal	milk samples	2016	Europe	Belgium
GCF_005760495.1_ASM576049v1	NCBI	SAMN11611352	99.3207	2	99.81	0.23	83	Homo sapiens	Femur	2018	Europe	Belgium
GCF_021384785.1_ASM2138478v1	NCBI	SAMN11968195	99.5422	2	99.81	0	59	Animal	milk sample	2016	Europe	Belgium
GCF_002749515.1_ASM274951v1	NCBI	SAMN07702411	96.9061	3	99.25	0.09	NA	Homo sapiens	Blood	2014	Africa	Benin
GCF_002749455.1_ASM274945v1	NCBI	SAMN07702384	97.1976	3	99.25	0	NA	Homo sapiens	Blood	2014	Africa	Benin
GCF_041020865.1_ASM4102086v1	NCBI	SAMN42156955	97.6483	3	99.67	0.02	NA	Animal	milk	2021	South America	Brazil
GCF_041021055.1_ASM4102105v1	NCBI	SAMN42156945	99.388	2	99.81	0	35	Animal	milk	2021	South America	Brazil
GCF_012102495.1_ASM1210249v1	NCBI	SAMN14470505	99.3872	2	99.81	0.62	101	Animal	urine	2019	South America	Brazil
GCF_020682905.1_ASM2068290v1	NCBI	SAMN19668994	99.3272	2	99.81	0	2	Homo sapiens	orthopedic device (ODRI) sonication fluid	Unknown	South America	Brazil
GCF_019836385.2_ASM1983638v2	NCBI	SAMN15233409	96.878	3	99.67	0.56	1146	Animal	goat milk	2016	South America	Brazil
GCF_014156385.1_ASM1415638v1	NCBI	SAMN10411012	96.8369	3	99.67	0.34	NA	Plant	rhizosphere	2016	South America	Brazil
GCF_041020835.1_ASM4102083v1	NCBI	SAMN42156956	99.2876	2	99.81	0	NA	Animal	milk	2021	South America	Brazil
GCF_002799425.1_ASM279942v1	NCBI	SAMN08095616	99.2999	1	98.21	0.05	2	Homo sapiens	blood	2017	South America	Brazil
GCF_041021085.1_ASM4102108v1	NCBI	SAMN42156946	98.7931	2	99.67	0	6	Animal	milk	2021	South America	Brazil
GCF_002799485.1_ASM279948v1	NCBI	SAMN08095611	99.3401	1	99.81	0.31	2	Homo sapiens	blood	2017	South America	Brazil
GCF_041678265.1_ASM4167826v1	NCBI	SAMN42156953	98.1142	4	99.67	0	509	Animal	milk	2021	South America	Brazil
GCF_029025685.1_ASM2902568v1	NCBI	SAMN33439135	98.3682	4	99.58	0	72	Homo sapiens	missing	2022	South America	Brazil
GCF_002799565.1_ASM279956v1	NCBI	SAMN08095617	99.2906	1	99.81	0	2	Homo sapiens	blood	2017	South America	Brazil
GCF_003119275.1_ASM311927v1	NCBI	SAMN08555375	99.2864	2	99.25	0	769	Homo sapiens	Candida albicans SC5314 culture	2017	South America	Brazil
GCF_033022995.1_ASM3302299v1	NCBI	SAMN35990038	96.7986	3	99.67	0	558	Homo sapiens	skin	2018	South America	Brazil
GCF_041021005.1_ASM4102100v1	NCBI	SAMN42156949	99.5577	2	99.81	0	59	Animal	milk	2021	South America	Brazil
GCF_002799505.1_ASM279950v1	NCBI	SAMN08095612	99.338	1	99.19	0.05	2	Homo sapiens	blood	2016	South America	Brazil
GCF_023845095.1_ASM2384509v1	NCBI	SAMN28232266	96.8946	3	99.67	0	332	Animal	urine	2021	South America	Brazil
GCF_020682885.1_ASM2068288v1	NCBI	SAMN19668995	98.0624	4	99.67	0.02	NA	Homo sapiens	orthopedic device (ODRI) sonication fluid	Unknown	South America	Brazil
GCF_041021035.1_ASM4102103v1	NCBI	SAMN42156947	98.7944	2	99.67	0	6	Animal	milk	2021	South America	Brazil
GCF_019836425.2_ASM1983642v2	NCBI	SAMN15233597	99.5403	2	99.81	0	2	Animal	goat milk	2016	South America	Brazil
GCF_041021025.1_ASM4102102v1	NCBI	SAMN42156948	99.4502	2	99.81	0.28	59	Animal	milk	2021	South America	Brazil
GCF_003577865.1_ASM357786v1	NCBI	SAMN06172982	99.3579	2	99.81	0.67	NA	Animal	Herd 104	2007	North America	Canada
GCF_003577825.1_ASM357782v1	NCBI	SAMN06172991	99.4161	2	98.69	0.52	NA	Animal	Herd 206	2007	North America	Canada
GCF_002750355.1_ASM275035v1	NCBI	SAMN07839759	99.3604	1	99.81	0.19	2	Homo sapiens	Neck/Axilla	2015	North America	Canada
GCF_003035275.1_ASM303527v1	NCBI	SAMN06172992	99.3507	2	99.81	0.56	297	Animal	Herd 413	2007	North America	Canada
GCF_003035645.1_ASM303564v1	NCBI	SAMN06173001	99.5051	2	99.25	0.28	100	Animal	Herd 307	2008	North America	Canada
GCF_003035365.1_ASM303536v1	NCBI	SAMN06172984	99.4666	2	99.81	0.09	2	Animal	Herd 104	2008	North America	Canada
GCF_040126095.1_ONTSEK11	NCBI	SAMN40740869	99.5156	2	99.81	0	5	Homo sapiens	Dorsal Wound	2022	North America	Canada
GCF_003035405.1_ASM303540v1	NCBI	SAMN06172981	99.485	2	99.25	0.28	100	Animal	Herd 102	2007	North America	Canada
GCF_021398345.1_ASM2139834v1	NCBI	SAMN17983072	99.516	2	99.67	0.28	73	Homo sapiens	human skin swabs of healthy volunteers	2015	North America	Canada
GCF_003578045.1_ASM357804v1	NCBI	SAMN06173004	99.5069	2	99.81	0	100	Animal	Herd 407	2008	North America	Canada
GCF_003035245.1_ASM303524v1	NCBI	SAMN06172994	99.5056	2	99.81	0.12	59	Animal	Herd 417	2007	North America	Canada
GCF_003578055.1_ASM357805v1	NCBI	SAMN06173002	99.4619	2	99.81	0	59	Animal	Herd 321	2007	North America	Canada
GCF_003035425.1_ASM303542v1	NCBI	SAMN06172980	99.4615	2	99.81	0.84	1053	Animal	Herd 102	2007	North America	Canada
GCF_003035205.1_ASM303520v1	NCBI	SAMN06172996	99.5264	2	99.78	0.37	100	Animal	Herd 302	2007	North America	Canada
GCF_021398325.1_ASM2139832v1	NCBI	SAMN17983071	96.8847	3	99.67	0	1174	Homo sapiens	isolated from contaminated platelets	2011	North America	Canada
GCF_003035325.1_ASM303532v1	NCBI	SAMN06172987	99.4896	2	99.81	0.28	100	Animal	Herd 324	2007	North America	Canada
GCF_003035705.1_ASM303570v1	NCBI	SAMN06172998	99.4866	2	99.25	0.28	570	Animal	Herd 209	2007	North America	Canada
GCF_003578065.1_ASM357806v1	NCBI	SAMN06172989	99.4919	2	99.81	0.09	100	Animal	Herd 213	2008	North America	Canada
GCF_002750125.1_ASM275012v1	NCBI	SAMN07839760	99.292	1	99.81	0.09	2	Homo sapiens	Neck/Axilla	2015	North America	Canada
GCF_003035685.1_ASM303568v1	NCBI	SAMN06172999	99.6124	2	99.81	0	59	Animal	Herd 211	2009	North America	Canada
GCF_003035225.1_ASM303522v1	NCBI	SAMN06172995	99.327	2	99.81	0.74	NA	Animal	Herd 225	2007	North America	Canada
GCF_021398305.1_ASM2139830v1	NCBI	SAMN17983070	99.2593	2	99.81	0	16	Homo sapiens	isolated from contaminated platelets	2010	North America	Canada
GCF_003035185.1_ASM303518v1	NCBI	SAMN06173005	99.4161	1	99.81	0	2	Animal	Herd 308	2007	North America	Canada
GCF_002750035.1_ASM275003v1	NCBI	SAMN07839772	99.4274	1	99.81	0	2	Homo sapiens	Neck/Axilla	2016	North America	Canada
GCF_003035385.1_ASM303538v1	NCBI	SAMN06172983	99.4932	2	99.63	0.47	1053	Animal	Herd 102	2007	North America	Canada
GCF_003577785.1_ASM357778v1	NCBI	SAMN06172997	99.4786	1	99.81	0	2	Animal	Herd 308	2007	North America	Canada
GCF_003035305.1_ASM303530v1	NCBI	SAMN06172986	99.5067	2	99.51	0.19	NA	Animal	Herd 416	2007	North America	Canada
GCF_003035745.1_ASM303574v1	NCBI	SAMN06172993	99.4613	2	99.81	0.39	570	Animal	Herd 416	2007	North America	Canada
GCF_003577845.1_ASM357784v1	NCBI	SAMN06172988	99.5272	2	99.81	0.17	57	Animal	Herd 202	2007	North America	Canada
GCF_029876565.1_ASM2987656v1	NCBI	SAMN33819731	99.3817	2	99.81	0	130	Unknown	Unknown	2021	North America	Canada
GCF_023147715.1_ASM2314771v1	NCBI	SAMN19899820	99.5686	2	99.78	0	218	Homo sapiens	Unknown	2019	Asia	China
GCF_039669525.1_ASM3966952v1	NCBI	SAMN39984972	99.3007	2	99.81	0.09	22	Enviroment	hospital	2020	Asia	China
GCF_015645215.1_ASM1564521v1	NCBI	SAMN16679763	99.4818	2	99.81	0	59	Homo sapiens	blood	2019	Asia	China
GCF_048321135.1_ASM4832113v1	NCBI	SAMN46971586	96.8498	3	99.67	2.53	NA	Animal	Unknown	2023	Asia	China
Se.17.14	this study	SAMC6319772	96.945	3	99.67	0	325	Homo sapiens	Ascitic fluid	2017	Asia	China
Se.22.4	this study	SAMC6319718	99.3684	2	99.81	0	173	Homo sapiens	Secretion	2021	Asia	China
Se.17.25	this study	SAMC6319783	99.4501	2	99.81	0	173	Homo sapiens	Secretion	2017	Asia	China
Se.17.41	this study	SAMC6319789	97.1016	3	99.67	0	230	Homo sapiens	Cerebrospinal fluid	2017	Asia	China
Se.18.3	this study	SAMC6319760	97.0294	3	99.67	0	337	Homo sapiens	Cerebrospinal fluid	2017	Asia	China
Se.17.2	this study	SAMC6319761	99.3379	2	99.81	0	235	Homo sapiens	Urine	2017	Asia	China
Se.21.24	this study	SAMC6319747	99.534	2	99.81	0	5	Homo sapiens	Blood	2021	Asia	China
Se.22.9	this study	SAMC6319723	99.1223	2	99.81	0.13	454	Homo sapiens	Blood	2021	Asia	China
Se.23.7	this study	SAMC6319710	96.9141	3	99.67	0	788	Homo sapiens	Pleural effusion	2021	Asia	China
Se.20.5	this study	SAMC6319752	96.9885	3	99.67	0.56	766	Homo sapiens	Drainage fluid	2020	Asia	China
Se.21.23	this study	SAMC6319746	99.5779	2	99.81	0	NA	Homo sapiens	Blood	2021	Asia	China
Se.21.18	this study	SAMC6319741	96.9628	3	99.67	0	1115	Homo sapiens	Pleural effusion	2021	Asia	China
Se.23.11	this study	SAMC6319713	99.3855	2	99.81	0.28	NA	Homo sapiens	Secretion	2021	Asia	China
GCF_039668575.1_ASM3966857v1	NCBI	SAMN39984971	99.3557	2	99.81	0.09	22	Enviroment	hospital	2022	Asia	China
Se.21.3	this study	SAMC6319729	99.4872	2	99.81	0	5	Homo sapiens	Urine	2021	Asia	China
GCF_027662485.1_ASM2766248v1	NCBI	SAMN31808531	96.8935	3	99.67	0.42	360	Homo sapiens	fecal material	2014	Asia	China
GCF_023148615.1_ASM2314861v1	NCBI	SAMN19899789	96.8353	3	99.67	0.38	1146	Homo sapiens	Unknown	2019	Asia	China
GCF_039668545.1_ASM3966854v1	NCBI	SAMN39984973	99.3472	2	99.81	0.09	22	Enviroment	hospital	2021	Asia	China
Se.22.2	this study	SAMC6319716	99.4163	2	99.81	0	89	Homo sapiens	Secretion	2021	Asia	China
Se.17.10	this study	SAMC6319768	99.354	2	99.81	0	251	Homo sapiens	Drainage fluid	2017	Asia	China
Se.20.6	this study	SAMC6319753	99.454	2	99.81	1.24	210	Homo sapiens	Blood	2020	Asia	China
Se.18.1	this study	SAMC6319758	96.9709	3	99.67	0	337	Homo sapiens	Secretion	2017	Asia	China
Se.25.4	this study	SAMC6319697	99.3973	2	99.81	0	636	Homo sapiens	Blood	2024	Asia	China
GCF_038181905.1_ASM3818190v1	NCBI	SAMN40877022	99.3772	2	99.81	0	130	Homo sapiens	facial skin	2021	Asia	China
Se.24.5	this study	SAMC6319701	99.4781	2	99.81	0.28	307	Homo sapiens	Urine	2023	Asia	China
GCF_047273405.1_ASM4727340v1	NCBI	SAMN45156258	99.4003	2	99.25	0.59	755	Unknown	Unknown	2023	Asia	China
GCF_004323075.1_ASM432307v1	NCBI	SAMN10390764	99.5599	2	99.81	0.56	5	Homo sapiens	Blood Culture	2018	Europe	Czech Republic
GCF_004323055.1_ASM432305v1	NCBI	SAMN10390766	99.4382	2	99.81	0	87	Homo sapiens	Blood Culture	2018	Europe	Czech Republic
GCF_004323085.1_ASM432308v1	NCBI	SAMN10390765	99.5318	2	99.81	0	5	Homo sapiens	Blood Culture	2018	Europe	Czech Republic
GCF_047528355.1_LMDM_Sepi	NCBI	SAMN45868971	99.4422	2	99.79	0	86	Unknown	laboratory strain	2023	Europe	Czechia
GCF_047528335.1_LMDM_Sepi	NCBI	SAMN45868972	99.4583	2	99.81	0.09	NA	Unknown	laboratory strain	2023	Europe	Czechia
GCF_047528345.1_LMDM_Sepi	NCBI	SAMN45868973	99.4415	2	99.81	0	NA	Unknown	laboratory strain	2023	Europe	Czechia
GCF_001412455.1_ASM141245v1	NCBI	SAMN03996083	99.9905	2	99.75	0	5	Homo sapiens	nose	1976	Europe	Czechoslovakia
GCF_026154445.1_ASM2615444v1	NCBI	SAMN31634180	99.095	2	99.75	0	23	Homo sapiens	Unknown	2001	Europe	Denmark
GCF_002156425.1_ASM215642v1	NCBI	SAMN06335551	99.4144	1	99.81	0	2	Homo sapiens	blood and central venous catheter	2010	Europe	Denmark
GCF_001457235.1_ASM145723v1	NCBI	SAMN04286639	99.5591	2	99.81	0	184	Homo sapiens	Unknown	2013	Europe	Denmark
GCF_026154395.1_ASM2615439v1	NCBI	SAMN31634179	99.1132	2	99.81	0	23	Homo sapiens	Unknown	2001	Europe	Denmark
GCF_001469335.1_ASM146933v1	NCBI	SAMN04304556	98.2474	4	98.87	0.22	170	Homo sapiens	Unknown	2013	Europe	Denmark
GCF_026154205.1_ASM2615420v1	NCBI	SAMN31634184	99.1025	2	99.81	0	23	Homo sapiens	Unknown	2001	Europe	Denmark
GCF_017498735.1_ASM1749873v1	NCBI	SAMN18318731	99.5223	2	99.81	0.56	5	Homo sapiens	Unknown	2019	Europe	Denmark
GCF_028402085.1_ASM2840208v1	NCBI	SAMN32886139	99.1609	2	99.81	0	23	Homo sapiens	Unknown	2001	Europe	Denmark
GCF_001956655.1_ASM195665v2	NCBI	SAMN06167133	96.8911	3	99.61	0.09	1018	Homo sapiens	Unknown	2015	Europe	Denmark
GCF_022524525.1_ASM2252452v1	NCBI	SAMN26377457	99.5829	2	99.81	0.62	190	Homo sapiens	contaminant	2020	Europe	Denmark
GCF_001469315.1_ASM146931v1	NCBI	SAMN04299194	99.4817	2	99.67	0.7	73	Homo sapiens	Unknown	2013	Europe	Denmark
GCF_001469325.1_ASM146932v1	NCBI	SAMN04296969	99.4682	2	99.67	0.7	73	Homo sapiens	skin	2013	Europe	Denmark
GCF_028863305.1_ASM2886330v1	NCBI	SAMN33391326	99.0903	2	99.81	0	23	Homo sapiens	Unknown	2001	Europe	Denmark
GCF_026154405.1_ASM2615440v1	NCBI	SAMN31634182	99.0998	2	99.81	0	23	Homo sapiens	Unknown	2001	Europe	Denmark
GCF_046031375.1_ASM4603137v1	NCBI	SAMN36406162	96.9677	3	98.57	0	NA	Homo sapiens	skin	2020	Africa	Egypt
GCF_046031355.1_ASM4603135v1	NCBI	SAMN36406164	97.0959	3	99.56	0	719	Homo sapiens	skin	2020	Africa	Egypt
GCF_046031405.1_ASM4603140v1	NCBI	SAMN36406163	99.4722	2	99.81	0.02	87	Homo sapiens	skin	2020	Africa	Egypt
GCF_000304575.1_ASM30457v1	NCBI	SAMN02471330	98.0781	4	99.06	0.22	673	Homo sapiens	blood	2012	Europe	France
GCF_021513095.1_ASM2151309v1	NCBI	SAMN18740298	99.5694	2	99.81	0	1169	Homo sapiens	skin swab	2012	Europe	France
GCF_021496015.1_ASM2149601v1	NCBI	SAMN18740294	99.6161	2	99.81	0	218	Homo sapiens	skin swab	2012	Europe	France
GCF_021496035.1_ASM2149603v1	NCBI	SAMN18740295	99.3175	2	99.77	0	1168	Homo sapiens	skin swab	2012	Europe	France
GCF_021513055.1_ASM2151305v1	NCBI	SAMN18740297	99.424	2	99.81	0.59	297	Homo sapiens	skin swab	2013	Europe	France
GCF_021513035.1_ASM2151303v1	NCBI	SAMN18740290	99.4283	2	99.67	0.06	73	Homo sapiens	skin swab	2013	Europe	France
GCF_021513075.1_ASM2151307v1	NCBI	SAMN18740292	99.4539	2	99.67	0.06	253	Homo sapiens	skin swab	2013	Europe	France
GCF_014436665.1_ASM1443666v1	NCBI	SAMN15660212	98.462	4	99.67	0	65	Homo sapiens	cheekbone	2010	Europe	France
GCF_021513115.1_ASM2151311v1	NCBI	SAMN18740299	99.4432	2	99.67	0.06	73	Homo sapiens	skin swab	2012	Europe	France
GCF_016406625.1_ASM1640662v1	NCBI	SAMN16085533	99.3099	2	99.81	0	387	Homo sapiens	Unknown	2012	Europe	France
GCF_021496075.1_ASM2149607v1	NCBI	SAMN18740296	99.5066	2	99.81	0	5	Homo sapiens	skin swab	2012	Europe	France
GCF_021484865.1_ASM2148486v1	NCBI	SAMN18740291	99.4901	2	99.81	0	153	Homo sapiens	skin swab	2013	Europe	France
GCF_024090345.1_ASM2409034v1	NCBI	SAMN24585902	98.274	4	99.67	0	170	Homo sapiens	skin swab forehead	2019	Europe	Germany
GCF_001622485.1_ASM162248v1	NCBI	SAMN04622367	99.3537	1	97	0.33	2	Homo sapiens	clinic	2014	Europe	Germany
GCF_000418065.2_SCL25_v2	NCBI	SAMN02470524	99.284	2	99.81	0	153	Animal	skin	2012	Europe	Germany
GCF_024090745.1_ASM2409074v1	NCBI	SAMN24585891	99.4469	2	99.7	0	88	Homo sapiens	skin swab forehead	2019	Europe	Germany
GCF_024266825.1_ASM2426682v1	NCBI	SAMN24585883	98.2406	4	99.67	0	170	Homo sapiens	skin swab forehead	2019	Europe	Germany
GCF_001659235.1_ASM165923v1	NCBI	SAMN05185270	99.3601	1	99.81	0	2	Unknown	clinic	2004	Europe	Germany
GCF_024091415.1_ASM2409141v1	NCBI	SAMN24585874	98.3715	4	99.67	0	967	Homo sapiens	skin swab forehead	2019	Europe	Germany
GCF_001659255.1_ASM165925v1	NCBI	SAMN05187232	99.4533	2	99.81	0.09	5	Unknown	clinic	2004	Europe	Germany
GCF_001659105.1_ASM165910v1	NCBI	SAMN04962895	99.3769	1	99.81	0.19	2	Homo sapiens	clinic	2014	Europe	Germany
GCF_024091375.1_ASM2409137v1	NCBI	SAMN24585875	98.4106	4	99.67	0	967	Homo sapiens	skin swab cheek	2019	Europe	Germany
GCF_001658445.1_ASM165844v1	NCBI	SAMN05150050	99.4929	2	99.81	0	5	Homo sapiens	clinic	2014	Europe	Germany
GCF_000418025.2_SCL19_v2	NCBI	SAMN02470517	96.7938	3	99.67	0.9	NA	Animal	skin	2012	Europe	Germany
GCF_024092195.1_ASM2409219v1	NCBI	SAMN24585841	99.3558	2	99.67	0.34	73	Homo sapiens	skin swab forehead	2019	Europe	Germany
GCF_024091605.1_ASM2409160v1	NCBI	SAMN24585868	99.4025	2	99.7	0	57	Homo sapiens	skin swab arm	2019	Europe	Germany
GCF_019330205.1_ASM1933020v1	NCBI	SAMN18699899	99.3104	1	99.81	0	2	Homo sapiens	not collected	Unknown	Europe	Germany
GCF_001622495.1_ASM162249v1	NCBI	SAMN04622480	99.4057	1	99.81	0	2	Homo sapiens	clinic	2014	Europe	Germany
GCF_001659075.1_ASM165907v1	NCBI	SAMN04962893	99.3003	1	99.81	0	2	Homo sapiens	clinic	2014	Europe	Germany
GCF_031734775.1_ASM3173477v1	NCBI	SAMN36035075	99.3049	1	99.81	0.09	2	Homo sapiens	blood culture	2021	Europe	Germany
GCF_019329745.1_ASM1932974v1	NCBI	SAMN18699888	99.3353	1	99.81	0	2	Homo sapiens	not collected	Unknown	Europe	Germany
GCF_001622545.1_ASM162254v1	NCBI	SAMN04622482	99.3325	1	99.81	0	2	Homo sapiens	clinic	2014	Europe	Germany
GCF_001622905.1_ASM162290v1	NCBI	SAMN04606875	99.3214	1	99.81	0	2	Homo sapiens	clinic	2014	Europe	Germany
GCF_001659065.1_ASM165906v1	NCBI	SAMN04962892	99.4156	1	99.81	0	2	Homo sapiens	clinic	2014	Europe	Germany
GCF_031734735.1_ASM3173473v1	NCBI	SAMN36035077	99.2999	1	99.72	0	2	Homo sapiens	blood culture	2021	Europe	Germany
GCF_040093355.1_ASM4009335v1	NCBI	SAMN40631526	99.8085	2	99.81	0	190	Homo sapiens	fecal material	2018	Europe	Germany
GCF_024091425.1_ASM2409142v1	NCBI	SAMN24585872	98.4115	4	99.11	0	967	Homo sapiens	skin swab arm	2019	Europe	Germany
GCF_016727385.1_ASM1672738v1	NCBI	SAMN16357252	99.3062	2	99.77	0	626	Unknown	missing	Unknown	Europe	Germany
GCF_024091675.1_ASM2409167v1	NCBI	SAMN24585866	99.4631	2	99.67	0.39	73	Homo sapiens	skin swab forehead	2019	Europe	Germany
GCF_031734815.1_ASM3173481v1	NCBI	SAMN36035076	99.3087	1	99.67	0.09	2	Homo sapiens	blood culture	2021	Europe	Germany
GCF_001659165.1_ASM165916v1	NCBI	SAMN04962913	99.3744	1	99.81	0	2	Homo sapiens	clinic	2014	Europe	Germany
GCF_019329665.1_ASM1932966v1	NCBI	SAMN18699884	99.4056	1	99.81	0.13	2	Homo sapiens	not collected	Unknown	Europe	Germany
GCF_015070675.1_ASM1507067v1	NCBI	SAMN16402347	98.3713	4	99.67	0	490	Homo sapiens	blood	2018	Africa	Ghana
GCF_015070735.1_ASM1507073v1	NCBI	SAMN16402345	98.324	4	99.67	0.02	490	Homo sapiens	blood	2018	Africa	Ghana
GCF_015070585.1_ASM1507058v1	NCBI	SAMN16402351	96.6989	3	99.67	0.9	994	Homo sapiens	blood	2018	Africa	Ghana
GCF_015070395.1_ASM1507039v1	NCBI	SAMN16402359	96.9424	3	99.67	0	226	Homo sapiens	blood	2018	Africa	Ghana
GCF_015070555.1_ASM1507055v1	NCBI	SAMN16402353	99.3311	2	99.67	0.02	48	Homo sapiens	nasal mucosa	2018	Africa	Ghana
GCF_022815765.1_ASM2281576v1	NCBI	SAMN27064491	96.8832	3	99.67	0	226	Homo sapiens	nasal swab	2018	Africa	Ghana
GCF_015070605.1_ASM1507060v1	NCBI	SAMN16402349	96.8931	3	99.81	0	993	Homo sapiens	blood	2018	Africa	Ghana
GCF_030931415.1_ASM3093141v1	NCBI	SAMN37057135	99.4513	2	95.88	0	100	Animal	Raw sheep milk	Unknown	Europe	Greece
GCF_035787255.1_ASM3578725v1	NCBI	SAMN27533489	99.4058	2	99.81	0	17	Homo sapiens	nasal swab	2019	Asia	India
GCF_003979795.1_ASM397979v1	NCBI	SAMN04526977	96.8561	3	99.67	0.9	691	Homo sapiens	Female Behind the ears	2015	Asia	India
GCF_003979705.1_ASM397970v1	NCBI	SAMN03941569	99.3967	2	99.81	0.28	59	Homo sapiens	skin	2014	Asia	India
GCF_003979715.1_ASM397971v1	NCBI	SAMN03941565	99.5006	2	99.81	0	NA	Homo sapiens	skin	2014	Asia	India
GCF_035788635.1_ASM3578863v1	NCBI	SAMN27554589	99.4816	2	99.81	0.28	59	Homo sapiens	nasal swab	2019	Asia	India
GCF_001476925.1_ASM147692v1	NCBI	SAMN03401352	96.8514	3	99.67	0.38	1017	Plant	Unknown	2012	Asia	India
GCF_021190695.1_ASM2119069v1	NCBI	SAMN21849931	99.501	2	99.81	0	57	Homo sapiens	Human community	2012	Asia	India
GCF_046708905.1_ASM4670890v1	NCBI	SAMN45957315	96.9211	3	99.67	0	NA	Unknown	bovine milk	2023	Asia	India
GCF_003980055.1_ASM398005v1	NCBI	SAMN04526981	96.829	3	99.67	1	691	Homo sapiens	Female Nares	2015	Asia	India
GCF_035788565.1_ASM3578856v1	NCBI	SAMN27554594	96.7814	3	99.63	0	290	Animal	milk	2019	Asia	India
GCF_001476525.1_ASM147652v1	NCBI	SAMN03401365	96.843	3	99.67	0.74	1017	Plant	Unknown	2012	Asia	India
GCF_035791875.1_ASM3579187v1	NCBI	SAMN28910747	99.4356	2	99.81	0.37	59	Homo sapiens	Hand Swab	2021	Asia	India
GCF_003979825.1_ASM397982v1	NCBI	SAMN04526979	96.8271	3	99.39	0.78	691	Homo sapiens	Female Behind the ears	2015	Asia	India
GCF_035791715.1_ASM3579171v1	NCBI	SAMN28910755	99.3002	2	99.81	0.37	575	Animal	milk	2021	Asia	India
GCF_003956905.1_ASM395690v1	NCBI	SAMN05908355	96.8311	3	98.83	0.66	NA	Homo sapiens	skin	2014	Asia	India
GCF_021191255.1_ASM2119125v1	NCBI	SAMN21849939	96.8372	3	99.67	0.09	1165	Animal	Cow milk	2019	Asia	India
GCF_003979955.1_ASM397995v1	NCBI	SAMN04526990	96.8681	3	99.67	1.13	691	Homo sapiens	Female Behind the ears	2015	Asia	India
GCF_021190395.1_ASM2119039v1	NCBI	SAMN20568230	96.8294	3	99.67	0	1160	Animal	Rectal swab	2019	Asia	India
GCF_003956975.1_ASM395697v1	NCBI	SAMN05908434	96.8025	3	99.66	1.04	691	Homo sapiens	skin	2014	Asia	India
GCF_003979885.1_ASM397988v1	NCBI	SAMN04526984	99.4231	2	99.81	1.86	384	Homo sapiens	Female Ear	2015	Asia	India
GCF_003979865.1_ASM397986v1	NCBI	SAMN04526986	96.8536	3	99.67	0.66	691	Homo sapiens	Male Behind the ears	2015	Asia	India
GCF_021191715.1_ASM2119171v1	NCBI	SAMN21849932	99.4553	2	99.81	0	57	Homo sapiens	Human community	2012	Asia	India
GCF_001465395.1_ASM146539v1	NCBI	SAMN03097233	96.845	3	99.67	0.66	836	Unknown	Rice seed	2013	Asia	India
GCF_035780695.1_ASM3578069v1	NCBI	SAMN27533068	99.0991	2	99.81	0	20	Homo sapiens	Hand swab	2019	Asia	India
GCF_001476515.1_ASM147651v1	NCBI	SAMN03401364	96.8006	3	99.67	0.38	1017	Plant	Unknown	2012	Asia	India
GCF_003979695.1_ASM397969v1	NCBI	SAMN03941575	99.4686	2	99.81	0	59	Homo sapiens	skin	2014	Asia	India
GCF_001477325.1_ASM147732v1	NCBI	SAMN03401354	96.8908	3	99.53	0.38	1017	Plant	Unknown	2012	Asia	India
GCF_019165085.1_ASM1916508v1	NCBI	SAMN19883565	96.8582	3	99.39	0.02	924	Animal	milk	2009	Asia	India
GCF_003980105.1_ASM398010v1	NCBI	SAMN04526991	96.8691	3	99.49	1.32	691	Homo sapiens	Female Ear	2015	Asia	India
GCF_003956955.1_ASM395695v1	NCBI	SAMN05908418	96.7647	3	98.01	0.85	691	Homo sapiens	skin	2014	Asia	India
GCF_009898075.1_ASM989807v1	NCBI	SAMN10929292	99.3802	2	99.7	0.06	769	Homo sapiens	milk	Unknown	Europe	Ireland
GCF_009897805.1_ASM989780v1	NCBI	SAMN10929303	99.3869	2	99.81	0	153	Homo sapiens	milk	Unknown	Europe	Ireland
GCF_009896915.1_ASM989691v1	NCBI	SAMN10929350	99.2757	2	99.81	0	225	Homo sapiens	milk	Unknown	Europe	Ireland
GCF_009896965.1_ASM989696v1	NCBI	SAMN10929345	99.4201	2	99.81	0.09	6	Homo sapiens	milk	Unknown	Europe	Ireland
GCF_009898055.1_ASM989805v1	NCBI	SAMN10929293	99.3676	2	99.81	0	130	Homo sapiens	milk	Unknown	Europe	Ireland
GCF_009897235.1_ASM989723v1	NCBI	SAMN10929333	99.3338	2	99.81	0.62	749	Homo sapiens	milk	Unknown	Europe	Ireland
GCF_031630855.1_ASM3163085v1	NCBI	SAMN33424494	99.4459	2	99.81	0.09	212	Homo sapiens	blood	2014	Europe	Ireland
GCF_009897625.1_ASM989762v1	NCBI	SAMN10929313	99.4318	2	99.81	0	81	Homo sapiens	milk	Unknown	Europe	Ireland
GCF_009898035.1_ASM989803v1	NCBI	SAMN10929291	99.3305	2	99.7	0.06	769	Homo sapiens	milk	Unknown	Europe	Ireland
GCF_031630955.1_ASM3163095v1	NCBI	SAMN33424489	99.2863	2	99.81	0	NA	Homo sapiens	blood	2014	Europe	Ireland
GCF_009897315.1_ASM989731v1	NCBI	SAMN10929328	99.5346	2	99.81	0.09	88	Homo sapiens	milk	Unknown	Europe	Ireland
GCF_009897265.1_ASM989726v1	NCBI	SAMN10929331	99.4228	2	99.81	0	153	Homo sapiens	milk	Unknown	Europe	Ireland
GCF_009897655.1_ASM989765v1	NCBI	SAMN10929310	99.2907	2	99.81	0	173	Homo sapiens	milk	Unknown	Europe	Ireland
GCF_031630895.1_ASM3163089v1	NCBI	SAMN33424492	99.2223	2	99.81	0	23	Homo sapiens	blood	2014	Europe	Ireland
GCF_009897905.1_ASM989790v1	NCBI	SAMN10929299	99.8401	2	99.81	0	190	Homo sapiens	milk	Unknown	Europe	Ireland
GCF_009685135.1_ASM968513v1	NCBI	SAMN09103952	99.3462	1	99.81	0	2	Homo sapiens	blood	2016	Europe	Ireland
GCF_009897975.1_ASM989797v1	NCBI	SAMN10929298	99.3791	2	99.7	0.06	769	Homo sapiens	milk	Unknown	Europe	Ireland
GCF_009897085.1_ASM989708v1	NCBI	SAMN10929340	99.2622	2	99.81	0.02	54	Homo sapiens	milk	Unknown	Europe	Ireland
GCF_009897435.1_ASM989743v1	NCBI	SAMN10929324	99.2049	2	99.67	0	32	Homo sapiens	milk	Unknown	Europe	Ireland
GCF_009896645.1_ASM989664v1	NCBI	SAMN10929363	99.4465	2	99.81	0	5	Homo sapiens	milk	Unknown	Europe	Ireland
GCF_031630935.1_ASM3163093v1	NCBI	SAMN33424490	99.3395	2	99.67	0.37	48	Homo sapiens	blood	2014	Europe	Ireland
GCF_009897945.1_ASM989794v1	NCBI	SAMN10929295	99.7913	2	99.81	0	190	Homo sapiens	milk	Unknown	Europe	Ireland
GCF_009896905.1_ASM989690v1	NCBI	SAMN10929348	99.4027	2	99.81	0	1057	Homo sapiens	milk	Unknown	Europe	Ireland
GCF_009897075.1_ASM989707v1	NCBI	SAMN10929339	99.4642	2	99.81	0.56	307	Homo sapiens	milk	Unknown	Europe	Ireland
GCF_009897505.1_ASM989750v1	NCBI	SAMN10929320	99.4486	2	99.81	0.1	1058	Homo sapiens	milk	Unknown	Europe	Ireland
GCF_009897935.1_ASM989793v1	NCBI	SAMN10929297	99.3804	2	99.7	0.06	769	Homo sapiens	milk	Unknown	Europe	Ireland
GCF_009897035.1_ASM989703v1	NCBI	SAMN10929342	99.4629	2	99.81	0.56	307	Homo sapiens	milk	Unknown	Europe	Ireland
GCF_031630975.1_ASM3163097v1	NCBI	SAMN33424488	99.326	2	99.81	0	89	Homo sapiens	blood	2014	Europe	Ireland
GCF_009897515.1_ASM989751v1	NCBI	SAMN10929319	99.4601	2	99.67	0.28	73	Homo sapiens	milk	Unknown	Europe	Ireland
GCF_009897925.1_ASM989792v1	NCBI	SAMN10929296	99.3254	2	99.7	0.06	769	Homo sapiens	milk	Unknown	Europe	Ireland
GCF_030548645.1_ASM3054864v1	NCBI	SAMN36593854	99.2335	1	99.81	0	2	Homo sapiens	blood	2020	Europe	Italy
GCF_030548475.1_ASM3054847v1	NCBI	SAMN36593856	99.4803	2	99.81	0	5	Homo sapiens	blood	2021	Europe	Italy
GCF_030548445.1_ASM3054844v1	NCBI	SAMN36593858	99.4108	1	99.81	0.28	2	Homo sapiens	blood	2019	Europe	Italy
GCF_030717365.1_ASM3071736v1	NCBI	SAMN36690922	99.5726	2	99.81	0	5	Homo sapiens	blood	2020	Europe	Italy
GCF_030715095.1_ASM3071509v1	NCBI	SAMN36596147	99.3436	1	99.81	0.28	2	Homo sapiens	blood	2021	Europe	Italy
GCF_030548505.1_ASM3054850v1	NCBI	SAMN36593855	99.1975	1	99.81	0.03	2	Homo sapiens	blood	2020	Europe	Italy
GCF_049841395.1_ASM4984139v1	NCBI	SAMN47853561	99.3595	2	99.81	0	83	Homo sapiens	tissue	2024	Europe	Italy
GCF_000410915.1_1st_assembly	NCBI	SAMN02471389	96.895	3	99.67	0.06	595	Food	cured meat	2012	Europe	Italy
GCF_030546355.1_ASM3054635v1	NCBI	SAMN36593859	99.2329	1	99.81	0	2	Homo sapiens	blood	2021	Europe	Italy
GCF_024204725.1_ASM2420472v1	NCBI	SAMN26515352	96.717	3	99.67	0	870	Homo sapiens	blood	2015	Asia	Japan
GCF_024204965.1_ASM2420496v1	NCBI	SAMN26520718	99.5084	2	99.81	0	5	Homo sapiens	blood	2014	Asia	Japan
GCF_024204705.1_ASM2420470v1	NCBI	SAMN26514226	99.5995	2	99.81	0.56	5	Homo sapiens	blood	2015	Asia	Japan
GCF_024204805.1_ASM2420480v1	NCBI	SAMN26517675	99.4443	2	99.81	0.02	22	Homo sapiens	blood	2015	Asia	Japan
GCF_024204985.1_ASM2420498v1	NCBI	SAMN26520719	99.3699	1	99.81	0.02	2	Homo sapiens	blood	2014	Asia	Japan
GCF_024204845.1_ASM2420484v1	NCBI	SAMN26517682	99.4713	2	99.81	0.06	2	Homo sapiens	blood	2015	Asia	Japan
GCF_024204925.1_ASM2420492v1	NCBI	SAMN26520678	99.4943	2	99.81	0.09	5	Homo sapiens	blood	2012	Asia	Japan
GCF_024204885.1_ASM2420488v1	NCBI	SAMN26520624	98.8385	2	99.67	0	6	Homo sapiens	blood	2012	Asia	Japan
GCF_024204745.1_ASM2420474v1	NCBI	SAMN26515364	99.4736	2	99.81	0.06	2	Homo sapiens	blood	2015	Asia	Japan
GCF_024204945.1_ASM2420494v1	NCBI	SAMN26520700	99.5285	2	99.81	0	59	Homo sapiens	blood	2014	Asia	Japan
GCF_024204785.1_ASM2420478v1	NCBI	SAMN26517650	99.3669	1	99.81	0.02	2	Homo sapiens	blood	2015	Asia	Japan
GCF_024204865.1_ASM2420486v1	NCBI	SAMN26518685	99.3919	1	99.81	0.02	2	Homo sapiens	blood	2014	Asia	Japan
GCF_024204825.1_ASM2420482v1	NCBI	SAMN26517680	99.1346	2	99.81	0	20	Homo sapiens	blood	2015	Asia	Japan
GCF_020181395.1_ASM2018139v1	NCBI	SAMN21163584	99.4833	2	99.81	0	2	Homo sapiens	human skin	2018	Asia	Japan
GCF_024204765.1_ASM2420476v1	NCBI	SAMN26515377	99.3184	1	99.81	0.02	2	Homo sapiens	blood	2015	Asia	Japan
GCF_024204905.1_ASM2420490v1	NCBI	SAMN26519684	99.4405	1	99.81	0.09	2	Homo sapiens	blood	2010	Asia	Japan
GCF_025558645.1_ASM2555864v1	NCBI	SAMN26923363	99.143	2	99.67	0	251	Animal	Ear swab	2014	Africa	Kenya
GCF_003038655.1_ASM303865v1	NCBI	SAMN08683515	99.1422	2	99.81	0.66	23	Homo sapiens	sputum	2016	Asia	Lebanon
GCF_000763625.1_ASM76362v1	NCBI	SAMN02996614	99.4496	1	99.81	0	2	Homo sapiens	sputum	2012	Asia	Malaysia
GCF_026157025.1_ASM2615702v1	NCBI	SAMN30089902	99.4919	2	99.81	0	59	Homo sapiens	blood	2005	Asia	Malaysia
GCF_004374805.1_ASM437480v1	NCBI	SAMN11086753	99.437	1	98.95	0.47	2	Homo sapiens	Blood culture from newborn	2011	North America	Mexico
GCF_004374925.1_ASM437492v1	NCBI	SAMN11086760	99.4964	2	99.81	0.09	5	Homo sapiens	cerebrospinal fluid from newborn	2013	North America	Mexico
GCF_002307395.1_ASM230739v1	NCBI	SAMN07618130	96.8259	3	99.55	0	1052	Homo sapiens	pharyngeal exudade	2012	North America	Mexico
GCF_004374775.1_ASM437477v1	NCBI	SAMN11086746	98.9784	2	99.24	0.86	23	Homo sapiens	Catheter from newborn	2006	North America	Mexico
GCF_004374965.1_ASM437496v1	NCBI	SAMN11086751	99.4126	2	99.81	0.11	5	Homo sapiens	Blood from newborn	2010	North America	Mexico
GCF_004374765.1_ASM437476v1	NCBI	SAMN11086759	99.3365	2	99.81	0	1054	Homo sapiens	Catheter from newborn	2012	North America	Mexico
GCF_034651465.1_ASM3465146v1	NCBI	SAMN38928158	99.4381	2	99.81	0	59	Unknown	Unknown	2023	North America	Mexico
GCF_004375065.1_ASM437506v1	NCBI	SAMN11086747	99.5647	2	99.81	0	59	Homo sapiens	soft tissue aspirate from adult	2007	North America	Mexico
GCF_004375015.1_ASM437501v1	NCBI	SAMN11086748	99.0696	2	99.81	0.14	23	Homo sapiens	Blood from newborn	2008	North America	Mexico
GCF_004374885.1_ASM437488v1	NCBI	SAMN11086754	99.4475	2	99.81	0.3	5	Homo sapiens	Catheter from newborn	2011	North America	Mexico
GCF_004374995.1_ASM437499v1	NCBI	SAMN11086749	99.5411	2	99.81	0	59	Homo sapiens	Blood from adult	2008	North America	Mexico
GCF_004374865.1_ASM437486v1	NCBI	SAMN11086756	99.3894	1	99.25	0.39	2	Homo sapiens	Catheter from newborn	2012	North America	Mexico
GCF_004374835.1_ASM437483v1	NCBI	SAMN11086757	99.4178	1	99.81	0.23	2	Homo sapiens	Blood from newborn	2012	North America	Mexico
GCF_004376155.1_ASM437615v1	NCBI	SAMN11086745	99.3163	2	99.81	0.19	89	Homo sapiens	Catheter from newborn	2006	North America	Mexico
GCF_004374875.1_ASM437487v1	NCBI	SAMN11086752	99.5056	2	99.81	0.19	81	Homo sapiens	Blood culture from newborn	2011	North America	Mexico
GCF_004375005.1_ASM437500v1	NCBI	SAMN11086750	96.8991	3	99.67	0.19	NA	Homo sapiens	Blood from adult	2009	North America	Mexico
GCF_004374915.1_ASM437491v1	NCBI	SAMN11086758	99.3869	1	99.81	0	2	Homo sapiens	Catheter from newborn	2012	North America	Mexico
GCF_004374975.1_ASM437497v1	NCBI	SAMN11086744	98.9806	2	99.12	1.5	23	Homo sapiens	Catheter from newborn	2006	North America	Mexico
GCF_004374795.1_ASM437479v1	NCBI	SAMN11086755	99.4397	1	99.81	0.19	2	Homo sapiens	Blood culture from newborn	2011	North America	Mexico
GCF_045937755.1_ASM4593775v1	NCBI	SAMN15332706	99.4159	1	99.81	0.02	2	Homo sapiens	blood	2017	Europe	Netherlands
GCF_045939485.1_ASM4593948v1	NCBI	SAMN15332701	99.0503	2	99.81	0	23	Homo sapiens	blood	2017	Europe	Netherlands
GCF_045938735.1_ASM4593873v1	NCBI	SAMN15332704	99.1018	2	99.81	0.56	23	Homo sapiens	blood	2017	Europe	Netherlands
GCF_045944145.1_ASM4594414v1	NCBI	SAMN15332687	99.0593	2	99.81	0	23	Homo sapiens	blood	2018	Europe	Netherlands
GCF_045935645.1_ASM4593564v1	NCBI	SAMN15332714	99.2371	1	99.81	0	NA	Homo sapiens	blood	2017	Europe	Netherlands
GCF_045933105.1_ASM4593310v1	NCBI	SAMN15332720	99.2468	1	99.7	0	2	Homo sapiens	blood	2016	Europe	Netherlands
GCF_045927375.1_ASM4592737v1	NCBI	SAMN15332735	96.8512	3	99.67	0	NA	Homo sapiens	blood	2015	Europe	Netherlands
GCF_045930665.1_ASM4593066v1	NCBI	SAMN15332726	98.6996	2	99.81	0	NA	Homo sapiens	blood	2016	Europe	Netherlands
GCF_045946425.1_ASM4594642v1	NCBI	SAMN15332709	99.0811	2	99.81	0.56	23	Homo sapiens	blood	2017	Europe	Netherlands
GCF_045940975.1_ASM4594097v1	NCBI	SAMN15332694	99.1681	1	99.7	0	2	Homo sapiens	blood	2018	Europe	Netherlands
GCF_045934275.1_ASM4593427v1	NCBI	SAMN15332717	96.8478	3	99.67	0	NA	Homo sapiens	blood	2016	Europe	Netherlands
GCF_045940065.1_ASM4594006v1	NCBI	SAMN15332696	99.1506	1	99.7	0	2	Homo sapiens	blood	2018	Europe	Netherlands
GCF_045934285.1_ASM4593428v1	NCBI	SAMN15332716	99.5474	2	99.81	0.02	59	Homo sapiens	blood	2016	Europe	Netherlands
GCF_045926605.1_ASM4592660v1	NCBI	SAMN15332741	99.0624	2	99.81	0	23	Homo sapiens	blood	2018	Europe	Netherlands
GCF_045937765.1_ASM4593776v1	NCBI	SAMN15332705	99.3291	1	99.81	0.56	2	Homo sapiens	blood	2017	Europe	Netherlands
GCF_045926625.1_ASM4592662v1	NCBI	SAMN15332739	99.4056	1	99.81	0.02	2	Homo sapiens	blood	2013	Europe	Netherlands
GCF_045929835.1_ASM4592983v1	NCBI	SAMN15332730	99.0418	2	99.81	0	23	Homo sapiens	blood	2016	Europe	Netherlands
GCF_045929845.1_ASM4592984v1	NCBI	SAMN15332729	99.1467	2	99.81	0.56	23	Homo sapiens	blood	2016	Europe	Netherlands
GCF_045927355.1_ASM4592735v1	NCBI	SAMN15332738	99.1294	2	99.81	0.56	23	Homo sapiens	blood	2013	Europe	Netherlands
GCF_016107415.1_ASM1610741v1	NCBI	SAMN15084614	96.8662	3	99.67	0.03	329	Homo sapiens	skin	2020	Europe	Netherlands
GCF_045929855.1_ASM4592985v1	NCBI	SAMN15332727	99.4468	1	99.81	0	2	Homo sapiens	blood	2016	Europe	Netherlands
GCF_045941025.1_ASM4594102v1	NCBI	SAMN15332693	99.0865	2	99.81	0	23	Homo sapiens	blood	2018	Europe	Netherlands
GCF_045942405.1_ASM4594240v1	NCBI	SAMN15332691	98.7014	2	99.81	0	NA	Homo sapiens	blood	2018	Europe	Netherlands
GCF_045938875.1_ASM4593887v1	NCBI	SAMN15332703	99.4433	1	99.81	0	2	Homo sapiens	blood	2017	Europe	Netherlands
GCF_045935655.1_ASM4593565v1	NCBI	SAMN15332713	99.1424	2	99.81	0.56	23	Homo sapiens	blood	2017	Europe	Netherlands
GCF_045930685.1_ASM4593068v1	NCBI	SAMN15332724	99.1344	2	99.81	0.56	23	Homo sapiens	blood	2016	Europe	Netherlands
GCF_045940075.1_ASM4594007v1	NCBI	SAMN15332697	99.2528	1	99.7	0	2	Homo sapiens	blood	2017	Europe	Netherlands
GCF_045928525.1_ASM4592852v1	NCBI	SAMN15332732	99.4468	1	99.81	0	2	Homo sapiens	blood	2015	Europe	Netherlands
GCF_045786305.1_ASM4578630v1	NCBI	SAMN15332731	99.3546	1	99.81	0	2	Homo sapiens	blood	2016	Europe	Netherlands
GCF_016406225.1_ASM1640622v1	NCBI	SAMN17071899	99.4882	2	98.13	0.28	NA	Homo sapiens	Unknown	1971	Europe	Netherlands
GCF_021367675.1_ASM2136767v1	NCBI	SAMN19114536	99.4012	2	99.81	0.02	1167	Animal	milk samples	2016	Europe	Norway
GCF_001651265.1_ASM165126v1	NCBI	SAMN04479462	98.2505	4	99.67	1.12	1049	Enviroment	Poultry processing equipment	1990	Europe	Norway
GCF_021367815.1_ASM2136781v1	NCBI	SAMN19114530	99.4965	2	99.81	0	100	Animal	milk samples	2016	Europe	Norway
GCF_030716165.1_ASM3071616v1	NCBI	SAMN36736240	99.3809	1	99.81	0.09	2	Homo sapiens	blood	2019	Asia	Oman
GCF_030716065.1_ASM3071606v1	NCBI	SAMN36736255	99.22	2	99.81	0.12	200	Homo sapiens	blood	2018	Asia	Oman
GCF_030715555.1_ASM3071555v1	NCBI	SAMN36736250	99.3958	2	99.46	3.05	59	Homo sapiens	blood	2018	Asia	Oman
GCF_030716565.1_ASM3071656v1	NCBI	SAMN36736251	99.5202	2	99.81	0.02	87	Homo sapiens	blood	2018	Asia	Oman
GCF_030716185.1_ASM3071618v1	NCBI	SAMN36736236	99.2155	1	99.81	0.3	2	Homo sapiens	blood	2019	Asia	Oman
GCF_030715595.1_ASM3071559v1	NCBI	SAMN36736252	99.4533	2	99.81	0.47	736	Homo sapiens	blood	2018	Asia	Oman
GCF_030715865.1_ASM3071586v1	NCBI	SAMN36736244	96.8822	3	99.67	0	NA	Homo sapiens	blood	2019	Asia	Oman
GCF_030715875.1_ASM3071587v1	NCBI	SAMN36736241	99.3491	1	99.81	0.04	2	Homo sapiens	blood	2019	Asia	Oman
GCF_030716025.1_ASM3071602v1	NCBI	SAMN36736257	99.4735	2	99.81	0.37	210	Homo sapiens	blood	2018	Asia	Oman
GCF_030716105.1_ASM3071610v1	NCBI	SAMN36736248	99.4724	1	99.81	0.28	2	Homo sapiens	blood	2018	Asia	Oman
GCF_030716045.1_ASM3071604v1	NCBI	SAMN36736249	99.4816	2	96.44	0.14	59	Homo sapiens	blood	2017	Asia	Oman
GCF_030716125.1_ASM3071612v1	NCBI	SAMN36736246	96.8832	3	99.67	0.02	369	Homo sapiens	blood	2019	Asia	Oman
GCF_030715545.1_ASM3071554v1	NCBI	SAMN36736253	99.4186	2	99.81	0	736	Homo sapiens	blood	2018	Asia	Oman
GCF_030715965.1_ASM3071596v1	NCBI	SAMN36736239	99.3518	1	99.81	0.12	2	Homo sapiens	blood	2018	Asia	Oman
GCF_030716005.1_ASM3071600v1	NCBI	SAMN36736256	99.1598	2	99.67	0.11	32	Homo sapiens	blood	2018	Asia	Oman
GCF_030715635.1_ASM3071563v1	NCBI	SAMN36736254	99.3811	2	99.67	0.64	73	Homo sapiens	blood	2018	Asia	Oman
GCF_030715975.1_ASM3071597v1	NCBI	SAMN36736237	99.3904	1	99.81	0	2	Homo sapiens	blood	2019	Asia	Oman
GCF_030716135.1_ASM3071613v1	NCBI	SAMN36736245	96.8952	3	99.67	0.23	NA	Homo sapiens	blood	2019	Asia	Oman
GCF_030716085.1_ASM3071608v1	NCBI	SAMN36736238	99.3422	1	99.81	0.34	2	Homo sapiens	blood	2018	Asia	Oman
GCF_024505205.1_ASM2450520v1	NCBI	SAMN29969524	99.5561	2	99.81	0	2	Homo sapiens	sonicate fluid	2013	Europe	Poland
GCF_001659305.1_ASM165930v1	NCBI	SAMN05187217	99.2448	2	98.13	0.09	2	Unknown	clinic	2008	Europe	Poland
GCF_020739975.1_ASM2073997v1	NCBI	SAMN22599436	99.2457	2	99.81	0.32	20	Homo sapiens	nose	2015	Europe	Russia
GCF_020739705.1_ASM2073970v1	NCBI	SAMN22599443	99.2642	2	99.57	0.15	210	Homo sapiens	bone biopsy	2019	Europe	Russia
GCF_000390405.1_Step36-1	NCBI	SAMN02470857	99.3336	1	97.34	2.94	NA	Unknown	Unknown	2011	Europe	Russia
GCF_020739785.1_ASM2073978v1	NCBI	SAMN22599446	99.4112	2	99.06	0.41	17	Homo sapiens	surgical wound	2020	Europe	Russia
GCF_020739735.1_ASM2073973v1	NCBI	SAMN22599433	99.0181	2	99.25	0.88	23	Homo sapiens	diabetic foot ulcer	2014	Europe	Russia
GCF_000390365.1_Step41tr	NCBI	SAMN02470858	99.331	1	99.65	0	2	Unknown	Unknown	2011	Europe	Russia
GCF_020739805.1_ASM2073980v1	NCBI	SAMN22599440	99.3477	2	99.55	0.75	152	Homo sapiens	feces	2017	Europe	Russia
GCF_000390345.1_Step528m	NCBI	SAMN02470856	99.3468	1	99.7	0.02	NA	Unknown	Unknown	2011	Europe	Russia
GCF_032464855.1_ASM3246485v1	NCBI	SAMN37141051	99.4115	1	97.85	2.72	2	Homo sapiens	Unknown	2022	Europe	Russia
GCF_020739885.1_ASM2073988v1	NCBI	SAMN22599439	99.2959	2	98.26	0.77	152	Homo sapiens	nose	2017	Europe	Russia
GCF_030012255.1_ASM3001225v1	NCBI	SAMN32789120	99.2696	2	97.94	0	344	Homo sapiens	oftalmic pathology	2020	Europe	Russia
GCF_030514465.1_Mecat2_v._JAN-2020	NCBI	SAMN25580685	96.9151	3	99.63	1.24	NA	Animal	kidney	2003	Asia	Saudi Arabia
GCF_029211385.1_ASM2921138v1	NCBI	SAMN33325320	98.8693	2	99.67	0.3	278	Homo sapiens	clinical sample	Unknown	Europe	Slovenia
GCF_029211305.1_ASM2921130v1	NCBI	SAMN33325323	99.3709	2	99.81	0	35	Homo sapiens	clinical sample	Unknown	Europe	Slovenia
GCF_029211375.1_ASM2921137v1	NCBI	SAMN33325321	99.3096	2	99.81	0	173	Homo sapiens	clinical sample	Unknown	Europe	Slovenia
GCF_029211285.1_ASM2921128v1	NCBI	SAMN33325324	99.4715	2	99.81	0	1002	Homo sapiens	clinical sample	Unknown	Europe	Slovenia
GCF_029211335.1_ASM2921133v1	NCBI	SAMN33325322	99.3133	2	99.81	0	213	Homo sapiens	clinical sample	Unknown	Europe	Slovenia
GCF_029211365.1_ASM2921136v1	NCBI	SAMN33325325	99.5146	2	99.67	0.28	73	Homo sapiens	clinical sample	Unknown	Europe	Slovenia
GCF_025558705.1_ASM2555870v1	NCBI	SAMN26923360	96.8994	3	99.67	0.02	1136	Animal	milk	2013	Africa	Somalia
GCF_025558725.1_ASM2555872v1	NCBI	SAMN26923359	99.3952	2	99.81	0.19	251	Animal	milk	2013	Africa	Somalia
GCF_025558665.1_ASM2555866v1	NCBI	SAMN26923362	99.5129	2	99.81	0	6	Animal	milk	2013	Africa	Somalia
GCF_015221215.1_ASM1522121v1	NCBI	SAMN16376636	98.2482	4	99.67	0	490	Homo sapiens	blood	2019	Africa	South Africa
GCF_031846875.1_ASM3184687v1	NCBI	SAMN37429347	98.116	4	99.67	0.06	NA	Animal	healthy nasal swab	2022	Africa	South Africa
GCF_015698595.1_ASM1569859v1	NCBI	SAMN16376643	99.3161	1	99.76	1.54	54	Homo sapiens	blood	2019	Africa	South Africa
GCF_031846915.1_ASM3184691v1	NCBI	SAMN37429344	99.3706	2	99.81	0	NA	Animal	healthy nasal swab	2022	Africa	South Africa
GCF_015698585.1_ASM1569858v1	NCBI	SAMN16376626	99.3774	1	99.81	0	54	Homo sapiens	blood	2019	Africa	South Africa
GCF_015221265.1_ASM1522126v1	NCBI	SAMN16376633	99.4549	1	99.81	0.43	2	Homo sapiens	blood	2019	Africa	South Africa
GCF_031846895.1_ASM3184689v1	NCBI	SAMN37429346	99.4523	2	99.81	0	NA	Animal	healthy nasal swab	2022	Africa	South Africa
GCF_015730515.1_ASM1573051v1	NCBI	SAMN16376637	97.0039	3	96.3	0	NA	Homo sapiens	blood	2019	Africa	South Africa
GCF_031846955.1_ASM3184695v1	NCBI	SAMN37429345	99.3991	2	99.75	0	NA	Animal	healthy nasal swab	2022	Africa	South Africa
GCF_031846605.1_ASM3184660v1	NCBI	SAMN37429360	98.2946	4	99.67	0	NA	Animal	healthy nasal swab	2022	Africa	South Africa
GCF_015698545.1_ASM1569854v1	NCBI	SAMN16376632	99.3682	2	99.81	3.74	83	Homo sapiens	blood	2019	Africa	South Africa
GCF_003086175.2_ASM308617v2	NCBI	SAMN07714113	99.5358	2	99.81	1.85	59	Animal	Rectum	2016	Africa	South Africa
GCF_015698425.1_ASM1569842v1	NCBI	SAMN16376654	99.3119	1	99.77	2.12	2	Homo sapiens	blood	2019	Africa	South Africa
GCF_000934225.1_ASM93422v1	NCBI	SAMN03339004	99.6084	2	98.13	0	NA	Homo sapiens	Unknown	2012	Africa	South Africa
GCF_022214875.1_ASM2221487v1	NCBI	SAMN16480610	99.4072	2	99.81	0.64	570	Animal	nasal	2017	Asia	South Korea
GCF_042935295.1_ASM4293529v1	NCBI	SAMN43587840	96.8101	3	99.11	0.28	1145	Homo sapiens	Unknown	2000	Asia	South Korea
GCF_009769015.1_ASM976901v1	NCBI	SAMN12721531	99.4863	2	99.81	0	198	Homo sapiens	Vagina	2014	Asia	South Korea
GCF_030435915.1_ASM3043591v1	NCBI	SAMN36269254	99.3989	2	99.81	0	210	Animal	cloaca	2019	Asia	South Korea
GCF_022591335.1_ASM2259133v1	NCBI	SAMN26495463	99.5721	2	99.72	0	8	Homo sapiens	skin	2018	Asia	South Korea
GCF_016834475.1_ASM1683447v1	NCBI	SAMN17718046	99.5129	2	99.81	0.02	218	Animal	skin	2018	Asia	South Korea
GCF_003856455.1_ASM385645v1	NCBI	SAMN10473924	99.1599	2	99.81	0.02	20	Homo sapiens	skin	2017	Asia	South Korea
GCF_043195405.1_ASM4319540v1	NCBI	SAMN43587839	96.8491	3	97.85	0	1094	Homo sapiens	Unknown	2015	Asia	South Korea
GCF_001516785.1_ASM151678v1	NCBI	SAMN04386398	98.062	4	99.67	0.22	673	Unknown	toluene treated bioreactor sludge	2015	Asia	South Korea
GCF_045257785.1_ASM4525778v1	NCBI	SAMN43587838	96.7932	3	99.39	2.64	1148	Homo sapiens	Unknown	2000	Asia	South Korea
GCF_030435975.1_ASM3043597v1	NCBI	SAMN36269256	96.9283	3	99.67	0	984	Homo sapiens	Nasal cavity	2019	Asia	South Korea
GCF_030435955.1_ASM3043595v1	NCBI	SAMN36269258	96.8903	3	99.67	0	NA	Food	Chicken meats	2019	Asia	South Korea
GCF_003856395.1_ASM385639v1	NCBI	SAMN10473910	99.1026	2	99.25	0.02	20	Homo sapiens	skin	2017	Asia	South Korea
GCF_016834495.1_ASM1683449v1	NCBI	SAMN17718513	99.3828	2	99.81	0	130	Enviroment	Unknown	2018	Asia	South Korea
GCF_042934525.1_ASM4293452v1	NCBI	SAMN43587842	96.9173	3	99.65	0	1146	Homo sapiens	Unknown	2015	Asia	South Korea
GCF_009769125.1_ASM976912v1	NCBI	SAMN12721499	98.0169	4	99.67	0.22	673	Homo sapiens	blood	2012	Asia	South Korea
GCF_042464755.1_ASM4246475v1	NCBI	SAMN43587834	96.8968	3	99.54	0	1006	Homo sapiens	Unknown	2017	Europe	Spain
GCF_043848435.1_ASM4384843v1	NCBI	SAMN37641181	99.5163	2	99.81	0.1	59	Animal	nasal	2022	Europe	Spain
GCF_042464735.1_ASM4246473v1	NCBI	SAMN43587836	96.7919	3	99.67	0.02	1143	Unknown	Unknown	Unknown	Europe	Spain
GCF_042464745.1_ASM4246474v1	NCBI	SAMN43587835	96.8821	3	99.67	0.09	368	Unknown	Unknown	Unknown	Europe	Spain
GCF_038502265.1_ASM3850226v1	NCBI	SAMN37641183	99.5059	2	99.02	1.24	297	Homo sapiens	nasal, healthy dog owner	2022	Europe	Spain
GCF_042464765.1_ASM4246476v1	NCBI	SAMN43587833	96.8577	3	99.64	0	332	Homo sapiens	Unknown	2013	Europe	Spain
GCF_043848455.1_ASM4384845v1	NCBI	SAMN37641182	99.3776	2	99.81	0	35	Homo sapiens	nasal, healthy dog owner	2022	Europe	Spain
GCF_043848495.1_ASM4384849v1	NCBI	SAMN37641180	99.2763	2	99.81	0	173	Homo sapiens	nasal, heathy human	2023	Europe	Spain
GCF_042464725.1_ASM4246472v1	NCBI	SAMN43587837	96.9222	3	99.58	0.09	1144	Homo sapiens	Unknown	2019	Europe	Spain
GCF_042464785.1_ASM4246478v1	NCBI	SAMN43587831	96.8456	3	99.67	0	1141	Homo sapiens	Unknown	2017	Europe	Spain
GCF_038377765.1_ASM3837776v1	NCBI	SAMN37641179	99.5367	2	99.02	0.22	NA	Homo sapiens	nasal, healthy human	2022	Europe	Spain
GCF_043848415.1_ASM4384841v1	NCBI	SAMN37641184	96.902	3	99.67	0	NA	Animal	nasal	2021	Europe	Spain
GCF_043848475.1_ASM4384847v1	NCBI	SAMN37641178	99.4958	2	99.7	0.02	89	Homo sapiens	nasal, heathy human	2022	Europe	Spain
GCF_042464775.1_ASM4246477v1	NCBI	SAMN43587832	96.8727	3	99.61	0	1142	Homo sapiens	Unknown	2017	Europe	Spain
GCF_038501825.1_ASM3850182v1	NCBI	SAMN37641177	99.3318	2	97.87	0.75	NA	Homo sapiens	nasal, pig farmer	2022	Europe	Spain
GCF_021728775.1_ASM2172877v1	NCBI	SAMN25227162	96.9218	3	99.67	0	369	Homo sapiens	Sepsis	2021	Africa	Sudan
GCF_021728835.1_ASM2172883v1	NCBI	SAMN25227152	99.4348	2	99.81	0.09	2	Enviroment	Table surface	2021	Africa	Sudan
GCF_021728865.1_ASM2172886v1	NCBI	SAMN25227155	96.8023	3	99.67	0.06	1170	Homo sapiens	Chronic skin infection	2021	Africa	Sudan
GCF_045501395.1_ASM4550139v1	NCBI	SAMN44694955	99.4639	1	99.81	0	2	Homo sapiens	Unknown	2014	Europe	Sweden
GCF_045501215.1_ASM4550121v1	NCBI	SAMN44694964	99.4906	2	99.81	0	59	Homo sapiens	Unknown	2014	Europe	Sweden
GCF_045501175.1_ASM4550117v1	NCBI	SAMN44694968	99.3753	1	99.81	0	2	Homo sapiens	Unknown	2015	Europe	Sweden
GCF_045501435.1_ASM4550143v1	NCBI	SAMN44694956	99.4746	1	99.81	0	2	Homo sapiens	Unknown	2014	Europe	Sweden
GCF_045501295.1_ASM4550129v1	NCBI	SAMN44694961	99.3426	1	99.81	0	2	Homo sapiens	Unknown	2014	Europe	Sweden
GCF_045501355.1_ASM4550135v1	NCBI	SAMN44694959	99.5687	2	99.81	0	5	Homo sapiens	Unknown	2014	Europe	Sweden
GCF_029691775.1_ASM2969177v1	NCBI	SAMN33711686	99.2325	2	99.73	0	528	Homo sapiens	Forehead	2021	Europe	Switzerland
GCF_029457595.1_ASM2945759v1	NCBI	SAMN33711685	99.4337	2	99.81	0	297	Homo sapiens	Forehead	2020	Europe	Switzerland
GCF_029691855.1_ASM2969185v1	NCBI	SAMN33711661	99.1917	2	99.67	0.17	32	Homo sapiens	Driveline	2020	Europe	Switzerland
GCF_027889805.1_ASM2788980v1	NCBI	SAMN32674115	99.4304	2	99.81	0.28	130	Homo sapiens	skin	2019	Europe	Switzerland
GCF_029457635.1_ASM2945763v1	NCBI	SAMN33711676	99.375	1	99.81	0	731	Homo sapiens	Forehead	2019	Europe	Switzerland
GCF_029691705.1_ASM2969170v1	NCBI	SAMN33711684	99.4833	2	99.74	0	NA	Homo sapiens	Forehead	2020	Europe	Switzerland
GCF_029691915.1_ASM2969191v1	NCBI	SAMN33711666	99.2089	2	99.67	0.05	32	Homo sapiens	Driveline	2021	Europe	Switzerland
GCF_029457615.1_ASM2945761v1	NCBI	SAMN33711679	99.3796	1	99.81	0	2	Homo sapiens	Driveline	2020	Europe	Switzerland
GCF_029691955.1_ASM2969195v1	NCBI	SAMN33711654	99.4902	2	99.79	0.56	5	Homo sapiens	Forehead	2020	Europe	Switzerland
GCF_031082805.1_ASM3108280v1	NCBI	SAMN33711688	99.3811	2	99.67	0	NA	Homo sapiens	Driveline	2021	Europe	Switzerland
GCF_030235065.1_ASM3023506v1	NCBI	SAMN33711677	99.4062	2	99.76	0.28	631	Homo sapiens	Forehead	2020	Europe	Switzerland
GCF_029691685.1_ASM2969168v1	NCBI	SAMN33711670	99.4933	2	99.81	0	5	Homo sapiens	Driveline	2019	Europe	Switzerland
GCF_029457575.1_ASM2945757v1	NCBI	SAMN33711689	99.3735	1	99.77	0	731	Homo sapiens	Driveline	2021	Europe	Switzerland
GCF_029691835.1_ASM2969183v1	NCBI	SAMN33711667	99.3515	2	99.81	0.39	86	Homo sapiens	Forehead	2020	Europe	Switzerland
GCF_030235185.1_ASM3023518v1	NCBI	SAMN33711657	99.4795	2	98.05	0	5	Homo sapiens	Driveline	2019	Europe	Switzerland
GCF_031082925.1_ASM3108292v1	NCBI	SAMN33711678	99.3463	1	99.16	2.25	731	Homo sapiens	Forehead	2020	Europe	Switzerland
GCF_030235165.1_ASM3023516v1	NCBI	SAMN33711664	99.4248	2	99.75	0.59	57	Homo sapiens	Driveline	2021	Europe	Switzerland
GCF_029691895.1_ASM2969189v1	NCBI	SAMN33711671	99.4093	2	99.8	0.06	35	Homo sapiens	Forehead	2020	Europe	Switzerland
GCF_030235045.1_ASM3023504v1	NCBI	SAMN33711681	99.3303	1	99.25	0.09	731	Homo sapiens	Driveline	2019	Europe	Switzerland
GCF_029691795.1_ASM2969179v1	NCBI	SAMN33711692	99.2169	2	99.67	0	32	Homo sapiens	Forehead	2021	Europe	Switzerland
GCF_030235085.1_ASM3023508v1	NCBI	SAMN33711668	99.4926	2	99.81	0	7	Homo sapiens	Forehead	2021	Europe	Switzerland
GCF_027889815.1_ASM2788981v1	NCBI	SAMN32674114	99.5977	2	99.81	0	5	Homo sapiens	skin	2019	Europe	Switzerland
GCF_029691935.1_ASM2969193v1	NCBI	SAMN33711655	99.4777	2	99.81	0.02	7	Homo sapiens	Forehead	2020	Europe	Switzerland
GCF_022919195.1_ASM2291919v1	NCBI	SAMN27305141	99.5868	2	99.81	0.66	5	Homo sapiens	Bloodstream	2018	Europe	Switzerland
GCF_030235105.1_ASM3023510v1	NCBI	SAMN33711675	99.3991	2	99.81	0	130	Homo sapiens	Driveline	2021	Europe	Switzerland
GCF_031082775.1_ASM3108277v1	NCBI	SAMN33711690	99.3969	2	99.81	1.12	NA	Homo sapiens	Driveline	2021	Europe	Switzerland
GCF_029691875.1_ASM2969187v1	NCBI	SAMN33711672	99.3869	2	99.81	0.06	NA	Homo sapiens	Forehead	2020	Europe	Switzerland
GCF_027889845.1_ASM2788984v1	NCBI	SAMN32674116	99.1952	2	99.62	4.52	NA	Homo sapiens	skin	2019	Europe	Switzerland
GCF_031082825.1_ASM3108282v1	NCBI	SAMN33711683	96.8478	3	99.63	0.09	NA	Homo sapiens	Forehead	2020	Europe	Switzerland
GCF_030235195.1_ASM3023519v1	NCBI	SAMN33711660	99.3829	1	99.77	0.5	NA	Homo sapiens	Driveline	2019	Europe	Switzerland
GCF_032468715.1_ASM3246871v1	NCBI	SAMN35977254	99.3318	2	99.81	0.06	NA	Animal	milk	2022	Asia	Thailand
GCF_032468855.1_ASM3246885v1	NCBI	SAMN35977247	96.8619	3	99.67	0	NA	Animal	milk	2022	Asia	Thailand
GCF_032468975.1_ASM3246897v1	NCBI	SAMN35977244	99.4717	2	99.67	0	59	Animal	milk	2023	Asia	Thailand
GCF_032468835.1_ASM3246883v1	NCBI	SAMN35977248	96.7597	3	99.67	0	NA	Animal	milk	2022	Asia	Thailand
GCF_032468635.1_ASM3246863v1	NCBI	SAMN35977256	96.9229	3	99.56	0	NA	Animal	milk	2022	Asia	Thailand
GCF_032468755.1_ASM3246875v1	NCBI	SAMN35977252	96.8706	3	99.67	0.02	NA	Animal	milk	2022	Asia	Thailand
GCF_032468735.1_ASM3246873v1	NCBI	SAMN35977253	99.3731	2	99.81	0.06	NA	Animal	milk	2022	Asia	Thailand
GCF_032468775.1_ASM3246877v1	NCBI	SAMN35977249	96.8678	3	99.67	0.02	NA	Animal	milk	2022	Asia	Thailand
GCF_032468795.1_ASM3246879v1	NCBI	SAMN35977251	96.8938	3	99.67	0.02	NA	Animal	milk	2022	Asia	Thailand
GCF_032468815.1_ASM3246881v1	NCBI	SAMN35977250	96.8398	3	99.67	0.02	NA	Animal	milk	2022	Asia	Thailand
GCF_032468675.1_ASM3246867v1	NCBI	SAMN35977255	96.9666	3	99.67	0.09	230	Animal	milk	2022	Asia	Thailand
GCF_046161065.1_ASM4616106v1	NCBI	SAMN44406927	98.1636	4	99.67	0.02	1123	Unknown	laboratory culture	2021	North America	USA
GCF_022426545.1_ASM2242654v1	NCBI	SAMN17729852	99.3251	2	99.81	0.64	6	Homo sapiens	human skin	Unknown	North America	USA
GCF_004329455.1_ASM432945v1	NCBI	SAMN10735323	99.3864	2	99.67	3.03	115	Homo sapiens	skin	2017	North America	USA
GCF_007673575.1_ASM767357v1	NCBI	SAMN11792510	99.3487	2	99.81	0.36	16	Unknown	environmental	2018	North America	USA
GCF_025150705.1_ASM2515070v1	NCBI	SAMN25653633	96.8674	3	99.67	0.09	NA	Homo sapiens	Umbilicus swab	2019	North America	USA
GCF_007674005.1_ASM767400v1	NCBI	SAMN11792476	99.4929	2	99.81	0.33	57	Unknown	environmental	2018	North America	USA
GCF_037698105.1_ASM3769810v1	NCBI	SAMN39542611	99.4045	2	99.81	1.3	59	Homo sapiens	skin	2022	North America	USA
GCF_037697415.1_ASM3769741v1	NCBI	SAMN39542625	96.8121	3	99.67	0.55	766	Homo sapiens	skin	2022	North America	USA
GCF_002417645.1_ASM241764v1	NCBI	SAMN07710845	99.3684	2	99.81	0.1	351	Homo sapiens	stomach biopsy	2014	North America	USA
GCF_014266325.1_ASM1426632v1	NCBI	SAMN15815277	96.7281	3	99.67	0	329	Unknown	Unknown	2015	North America	USA
GCF_037698725.1_ASM3769872v1	NCBI	SAMN39542591	98.2491	4	99.86	1	19	Homo sapiens	skin	2022	North America	USA
GCF_002750145.1_ASM275014v1	NCBI	SAMN07839758	99.3314	1	99.81	0	2	Homo sapiens	Neck/Axilla	2015	North America	USA
GCF_025150965.1_ASM2515096v1	NCBI	SAMN25653598	96.7626	3	99.67	0	329	Homo sapiens	Alar crease swab	2019	North America	USA
GCF_001072875.1_ASM107287v1	NCBI	SAMN03197614	99.3678	1	99.81	0.08	2	Homo sapiens	Unknown	Unknown	North America	USA
GCF_031728855.1_ASM3172885v1	NCBI	SAMN35843298	96.8841	3	99.67	0	1025	Homo sapiens	skin swab	Unknown	North America	USA
GCF_003687755.1_ASM368775v1	NCBI	SAMN10237431	99.3077	1	99.72	0	2	Homo sapiens	Unknown	2010	North America	USA
GCF_024742215.1_ASM2474221v1	NCBI	SAMN30370630	99.2741	2	99.81	1.24	615	Homo sapiens	urine	2017	North America	USA
GCF_025151285.1_ASM2515128v1	NCBI	SAMN25653606	96.8718	3	99.67	0.09	NA	Homo sapiens	Antecubital fossa swab	2019	North America	USA
GCF_001073685.1_ASM107368v1	NCBI	SAMN03197845	99.3489	2	99.64	0.38	60	Homo sapiens	Unknown	Unknown	North America	USA
GCF_030227685.1_ASM3022768v1	NCBI	SAMN35153960	99.3491	2	98.13	0.09	NA	Homo sapiens	bladder urine	2015	North America	USA
GCF_016809415.1_ASM1680941v1	NCBI	SAMN09865943	99.2965	2	99.81	0	387	Unknown	Unknown	2010	North America	USA
GCF_016808515.1_ASM1680851v1	NCBI	SAMN09865962	99.3146	2	99.81	0.16	638	Unknown	Unknown	2013	North America	USA
GCF_007666905.1_ASM766690v1	NCBI	SAMN11792668	98.0954	4	99.67	0	878	Unknown	environmental	2018	North America	USA
GCF_002221945.1_ASM222194v1	NCBI	SAMN04287039	99.4522	2	99.81	0.02	22	Unknown	Unknown	2015	North America	USA
GCF_025151365.1_ASM2515136v1	NCBI	SAMN25653587	96.7729	3	99.67	0.09	NA	Homo sapiens	Occiput swab	2019	North America	USA
GCF_007673315.1_ASM767331v1	NCBI	SAMN11792534	99.438	2	99.81	0	57	Unknown	environmental	2018	North America	USA
GCF_037697035.1_ASM3769703v1	NCBI	SAMN39542633	99.5731	2	99.81	0.66	5	Homo sapiens	skin	2022	North America	USA
GCF_022353025.1_ASM2235302v1	NCBI	SAMN17729793	99.3662	2	99.81	0	16	Homo sapiens	human skin	Unknown	North America	USA
GCF_007667525.1_ASM766752v1	NCBI	SAMN11792629	99.4817	2	99.81	2.61	57	Unknown	environmental	2018	North America	USA
GCF_007667145.1_ASM766714v1	NCBI	SAMN11792652	96.816	3	99.67	0	329	Unknown	environmental	2018	North America	USA
GCF_008922265.1_ASM892226v1	NCBI	SAMN12840234	99.1462	1	99.81	4.96	2	Homo sapiens	blood	2011	Europe	United Kingdom
GCF_041080605.1_UOL_Sepi_B273	NCBI	SAMN42914137	96.9205	3	99.67	0	1137	Unknown	Anterior nare	2014	Europe	United Kingdom
GCF_008923125.1_ASM892312v1	NCBI	SAMN12840194	99.3379	2	99.81	0	35	Homo sapiens	blood	2016	Europe	United Kingdom
GCF_008923075.1_ASM892307v1	NCBI	SAMN12840196	99.5793	2	99.81	0	59	Homo sapiens	blood	2016	Europe	United Kingdom
GCF_008922795.1_ASM892279v1	NCBI	SAMN12840211	99.3028	1	99.81	0	2	Homo sapiens	blood	2017	Europe	United Kingdom
GCF_008922385.1_ASM892238v1	NCBI	SAMN12840231	99.3563	1	100	2.91	2	Homo sapiens	blood	2010	Europe	United Kingdom
GCF_008922845.1_ASM892284v1	NCBI	SAMN12840208	99.3804	2	99.81	0.02	210	Homo sapiens	blood	2017	Europe	United Kingdom
GCF_003859985.1_ASM385998v1	NCBI	SAMN10478695	99.3886	2	99.81	0.09	130	Animal	dog mouth	2012	Europe	United Kingdom
GCF_039547135.1_ASM3954713v1	NCBI	SAMN41134805	99.4205	2	99.81	0	35	Enviroment	Hospital door handles	2023	Europe	United Kingdom
GCF_008922655.1_ASM892265v1	NCBI	SAMN12840217	99.3568	1	99.81	0.09	2	Homo sapiens	blood	2017	Europe	United Kingdom
GCF_018407685.1_ASM1840768v1	NCBI	SAMN18793318	99.3502	2	99.81	0.08	54	Homo sapiens	Unknown	2016	Europe	United Kingdom
GCF_008922725.1_ASM892272v1	NCBI	SAMN12840214	99.2779	1	99.81	0.09	2	Homo sapiens	blood	2017	Europe	United Kingdom
GCF_008922605.1_ASM892260v1	NCBI	SAMN12840219	99.4801	1	99.81	0	2	Homo sapiens	blood	2017	Europe	United Kingdom
GCF_008922695.1_ASM892269v1	NCBI	SAMN12840215	99.2921	1	99.81	0	2	Homo sapiens	blood	2017	Europe	United Kingdom
GCF_008922505.1_ASM892250v1	NCBI	SAMN12840225	99.2699	2	99.67	0.28	48	Homo sapiens	blood	2018	Europe	United Kingdom
GCF_008922995.1_ASM892299v1	NCBI	SAMN12840200	99.144	1	99.81	0	2	Homo sapiens	blood	2016	Europe	United Kingdom
GCF_008922095.1_ASM892209v1	NCBI	SAMN12840249	99.2683	2	99.67	0.86	48	Homo sapiens	blood	2013	Europe	United Kingdom
GCF_008922755.1_ASM892275v1	NCBI	SAMN12840213	99.4288	2	99.81	0	210	Homo sapiens	blood	2017	Europe	United Kingdom
GCF_039548015.1_ASM3954801v1	NCBI	SAMN41134819	99.3642	2	99.53	0	786	Enviroment	Hospital door handles	2023	Europe	United Kingdom
GCF_000966705.1_ASM96670v1	NCBI	SAMN03396260	99.2778	1	99.81	0.19	2	Homo sapiens	blood	2013	Europe	United Kingdom
GCF_009757185.1_ASM975718v1	NCBI	SAMN13150800	99.4653	2	99.81	0.56	5	Homo sapiens	feces	2016	Europe	United Kingdom
GCF_008922155.1_ASM892215v1	NCBI	SAMN12840245	99.2781	2	99.67	0	1021	Homo sapiens	blood	2013	Europe	United Kingdom
GCF_037195385.1_ASM3719538v1	NCBI	SAMN39504579	99.3422	1	99.81	0.14	2	Homo sapiens	Prosthetic Joint Infections	2020	Europe	United Kingdom
GCF_037195765.1_ASM3719576v1	NCBI	SAMN39504571	99.2887	1	99.81	0.09	2	Homo sapiens	Prosthetic Joint Infections	2021	Europe	United Kingdom
GCF_037195745.1_ASM3719574v1	NCBI	SAMN39504570	99.5133	2	99.81	0.58	179	Homo sapiens	Prosthetic Joint Infections	2021	Europe	United Kingdom
GCF_041432635.1_ASM4143263v1	NCBI	SAMN30825743	96.9155	3	99.39	0.42	679	Homo sapiens	lung	2015	Europe	United Kingdom
GCF_008922985.1_ASM892298v1	NCBI	SAMN12840201	99.1136	2	99.81	0.02	23	Homo sapiens	blood	2016	Europe	United Kingdom
GCF_039547755.1_ASM3954775v1	NCBI	SAMN41134815	99.4008	1	99.81	0	2	Enviroment	Hospital door handles	2023	Europe	United Kingdom
GCF_008922745.1_ASM892274v1	NCBI	SAMN12840212	99.3244	1	99.81	0.09	2	Homo sapiens	blood	2017	Europe	United Kingdom
GCF_000966715.1_ASM96671v1	NCBI	SAMN03396204	96.8422	3	99.67	0	439	Homo sapiens	blood	2013	Europe	United Kingdom
NA indicates that an ST could not be assigned due to novel alleles/allelic profiles or locus absence.
